# Supplementary material for: Epidemiological and Phylogeographic Study of Equid Herpesviruses in Tunisia
Source: Pathogens. 2022 Sep 5;11(9):1016. doi: 10.3390/pathogens11091016 (PMC9504996; doi:10.3390/pathogens11091016)
Supplement: Supplementary file 1 [file pathogens-11-01016-s001.zip]

Archive with 3 entries (3 files):
- KML file of Tunisian EHVs.kml
- Table S1.xlsx
- Table S2.xlsx
