# Supplementary material for: Epidemiological and Phylogeographic Study of Equid Herpesviruses in Tunisia
Source: Pathogens. 2022 Sep 5;11(9):1016. doi: 10.3390/pathogens11091016 (PMC9504996; doi:10.3390/pathogens11091016)
Supplement: Supplementary file 1 [file pathogens-11-01016-s001.zip › KML file of Tunisian EHVs.kml]

<?xml version="1.0" encoding="UTF-8"?>
<kml xmlns="http://www.opengis.net/kml/2.2" xmlns:gx="http://www.google.com/kml/ext/2.2" xmlns:kml="http://www.opengis.net/kml/2.2" xmlns:atom="http://www.w3.org/2005/Atom">
<Document>
	<name>HEV_2_5.kml</name>
	<Style id="circle_style82">
		<PolyStyle>
			<color>fd030300</color>
			<outline>0</outline>
		</PolyStyle>
	</Style>
	<Style id="circle_style81">
		<PolyStyle>
			<color>fd030300</color>
			<outline>0</outline>
		</PolyStyle>
	</Style>
	<Style id="circle_style80">
		<PolyStyle>
			<color>fb060601</color>
			<outline>0</outline>
		</PolyStyle>
	</Style>
	<Style id="circle_style79">
		<PolyStyle>
			<color>fd030300</color>
			<outline>0</outline>
		</PolyStyle>
	</Style>
	<Style id="circle_style94">
		<PolyStyle>
			<color>fd030300</color>
			<outline>0</outline>
		</PolyStyle>
	</Style>
	<Style id="circle_style93">
		<PolyStyle>
			<color>fd030300</color>
			<outline>0</outline>
		</PolyStyle>
	</Style>
	<Style id="branch_style24">
		<LineStyle>
			<color>ff010009</color>
			<width>4</width>
		</LineStyle>
	</Style>
	<Style id="circle_style92">
		<PolyStyle>
			<color>fb060601</color>
			<outline>0</outline>
		</PolyStyle>
	</Style>
	<Style id="circle_style91">
		<PolyStyle>
			<color>fd030300</color>
			<outline>0</outline>
		</PolyStyle>
	</Style>
	<Style id="circle_style90">
		<PolyStyle>
			<color>fd030300</color>
			<outline>0</outline>
		</PolyStyle>
	</Style>
	<Style id="circle_style89">
		<PolyStyle>
			<color>fb060601</color>
			<outline>0</outline>
		</PolyStyle>
	</Style>
	<Style id="circle_style88">
		<PolyStyle>
			<color>fd030300</color>
			<outline>0</outline>
		</PolyStyle>
	</Style>
	<StyleMap id="branch_style9">
		<Pair>
			<key>normal</key>
			<styleUrl>#branch_style90</styleUrl>
		</Pair>
		<Pair>
			<key>highlight</key>
			<styleUrl>#branch_style91</styleUrl>
		</Pair>
	</StyleMap>
	<Style id="circle_style87">
		<PolyStyle>
			<color>fd030300</color>
			<outline>0</outline>
		</PolyStyle>
	</Style>
	<Style id="circle_style102">
		<PolyStyle>
			<color>fd030300</color>
			<outline>0</outline>
		</PolyStyle>
	</Style>
	<Style id="circle_style101">
		<PolyStyle>
			<color>f9090901</color>
			<outline>0</outline>
		</PolyStyle>
	</Style>
	<Style id="circle_style100">
		<PolyStyle>
			<color>fd030300</color>
			<outline>0</outline>
		</PolyStyle>
	</Style>
	<Style id="circle_style99">
		<PolyStyle>
			<color>f9090901</color>
			<outline>0</outline>
		</PolyStyle>
	</Style>
	<Style id="circle_style98">
		<PolyStyle>
			<color>fb060601</color>
			<outline>0</outline>
		</PolyStyle>
	</Style>
	<Style id="circle_style97">
		<PolyStyle>
			<color>f9090901</color>
			<outline>0</outline>
		</PolyStyle>
	</Style>
	<Style id="circle_style96">
		<PolyStyle>
			<color>fb060601</color>
			<outline>0</outline>
		</PolyStyle>
	</Style>
	<Style id="circle_style95">
		<PolyStyle>
			<color>fd030300</color>
			<outline>0</outline>
		</PolyStyle>
	</Style>
	<Style id="circle_style46">
		<PolyStyle>
			<color>fb060601</color>
			<outline>0</outline>
		</PolyStyle>
	</Style>
	<Style id="circle_style45">
		<PolyStyle>
			<color>fb060601</color>
			<outline>0</outline>
		</PolyStyle>
	</Style>
	<Style id="circle_style44">
		<PolyStyle>
			<color>fb060601</color>
			<outline>0</outline>
		</PolyStyle>
	</Style>
	<Style id="circle_style43">
		<PolyStyle>
			<color>fb060601</color>
			<outline>0</outline>
		</PolyStyle>
	</Style>
	<Style id="circle_style42">
		<PolyStyle>
			<color>fb060601</color>
			<outline>0</outline>
		</PolyStyle>
	</Style>
	<Style id="circle_style41">
		<PolyStyle>
			<color>fb060601</color>
			<outline>0</outline>
		</PolyStyle>
	</Style>
	<Style id="circle_style40">
		<PolyStyle>
			<color>fb060601</color>
			<outline>0</outline>
		</PolyStyle>
	</Style>
	<Style id="circle_style39">
		<PolyStyle>
			<color>fb060601</color>
			<outline>0</outline>
		</PolyStyle>
	</Style>
	<Style id="circle_style54">
		<PolyStyle>
			<color>fd030300</color>
			<outline>0</outline>
		</PolyStyle>
	</Style>
	<StyleMap id="branch_style10">
		<Pair>
			<key>normal</key>
			<styleUrl>#branch_style101</styleUrl>
		</Pair>
		<Pair>
			<key>highlight</key>
			<styleUrl>#branch_style100</styleUrl>
		</Pair>
	</StyleMap>
	<Style id="circle_style53">
		<PolyStyle>
			<color>fd030300</color>
			<outline>0</outline>
		</PolyStyle>
	</Style>
	<Style id="circle_style52">
		<PolyStyle>
			<color>fd030300</color>
			<outline>0</outline>
		</PolyStyle>
	</Style>
	<Style id="circle_style51">
		<PolyStyle>
			<color>fd030300</color>
			<outline>0</outline>
		</PolyStyle>
	</Style>
	<StyleMap id="branch_style3">
		<Pair>
			<key>normal</key>
			<styleUrl>#branch_style30</styleUrl>
		</Pair>
		<Pair>
			<key>highlight</key>
			<styleUrl>#branch_style31</styleUrl>
		</Pair>
	</StyleMap>
	<Style id="circle_style50">
		<PolyStyle>
			<color>fb060601</color>
			<outline>0</outline>
		</PolyStyle>
	</Style>
	<Style id="circle_style49">
		<PolyStyle>
			<color>fb060601</color>
			<outline>0</outline>
		</PolyStyle>
	</Style>
	<Style id="circle_style48">
		<PolyStyle>
			<color>fb060601</color>
			<outline>0</outline>
		</PolyStyle>
	</Style>
	<Style id="circle_style47">
		<PolyStyle>
			<color>fb060601</color>
			<outline>0</outline>
		</PolyStyle>
	</Style>
	<Style id="circle_style62">
		<PolyStyle>
			<color>fb060601</color>
			<outline>0</outline>
		</PolyStyle>
	</Style>
	<Style id="circle_style61">
		<PolyStyle>
			<color>fd030300</color>
			<outline>0</outline>
		</PolyStyle>
	</Style>
	<Style id="circle_style60">
		<PolyStyle>
			<color>fb060601</color>
			<outline>0</outline>
		</PolyStyle>
	</Style>
	<Style id="circle_style59">
		<PolyStyle>
			<color>fd030300</color>
			<outline>0</outline>
		</PolyStyle>
	</Style>
	<Style id="circle_style58">
		<PolyStyle>
			<color>fd030300</color>
			<outline>0</outline>
		</PolyStyle>
	</Style>
	<Style id="circle_style57">
		<PolyStyle>
			<color>fd030300</color>
			<outline>0</outline>
		</PolyStyle>
	</Style>
	<Style id="circle_style56">
		<PolyStyle>
			<color>fd030300</color>
			<outline>0</outline>
		</PolyStyle>
	</Style>
	<Style id="circle_style55">
		<PolyStyle>
			<color>fd030300</color>
			<outline>0</outline>
		</PolyStyle>
	</Style>
	<Style id="circle_style70">
		<PolyStyle>
			<color>fd030300</color>
			<outline>0</outline>
		</PolyStyle>
	</Style>
	<Style id="circle_style69">
		<PolyStyle>
			<color>fd030300</color>
			<outline>0</outline>
		</PolyStyle>
	</Style>
	<Style id="circle_style68">
		<PolyStyle>
			<color>fb060601</color>
			<outline>0</outline>
		</PolyStyle>
	</Style>
	<StyleMap id="branch_style12">
		<Pair>
			<key>normal</key>
			<styleUrl>#branch_style120</styleUrl>
		</Pair>
		<Pair>
			<key>highlight</key>
			<styleUrl>#branch_style121</styleUrl>
		</Pair>
	</StyleMap>
	<Style id="circle_style67">
		<PolyStyle>
			<color>fd030300</color>
			<outline>0</outline>
		</PolyStyle>
	</Style>
	<Style id="circle_style66">
		<PolyStyle>
			<color>fb060601</color>
			<outline>0</outline>
		</PolyStyle>
	</Style>
	<Style id="circle_style65">
		<PolyStyle>
			<color>fd030300</color>
			<outline>0</outline>
		</PolyStyle>
	</Style>
	<Style id="circle_style64">
		<PolyStyle>
			<color>fb060601</color>
			<outline>0</outline>
		</PolyStyle>
	</Style>
	<Style id="circle_style63">
		<PolyStyle>
			<color>fd030300</color>
			<outline>0</outline>
		</PolyStyle>
	</Style>
	<Style id="circle_style14">
		<PolyStyle>
			<color>fb060601</color>
			<outline>0</outline>
		</PolyStyle>
	</Style>
	<Style id="circle_style13">
		<PolyStyle>
			<color>fb060601</color>
			<outline>0</outline>
		</PolyStyle>
	</Style>
	<Style id="circle_style12">
		<PolyStyle>
			<color>fb060601</color>
			<outline>0</outline>
		</PolyStyle>
	</Style>
	<Style id="circle_style11">
		<PolyStyle>
			<color>fb060601</color>
			<outline>0</outline>
		</PolyStyle>
	</Style>
	<StyleMap id="branch_style4">
		<Pair>
			<key>normal</key>
			<styleUrl>#branch_style41</styleUrl>
		</Pair>
		<Pair>
			<key>highlight</key>
			<styleUrl>#branch_style40</styleUrl>
		</Pair>
	</StyleMap>
	<Style id="circle_style10">
		<PolyStyle>
			<color>fb060601</color>
			<outline>0</outline>
		</PolyStyle>
	</Style>
	<Style id="circle_style9">
		<PolyStyle>
			<color>fb060601</color>
			<outline>0</outline>
		</PolyStyle>
	</Style>
	<Style id="circle_style8">
		<PolyStyle>
			<color>fb060601</color>
			<outline>0</outline>
		</PolyStyle>
	</Style>
	<Style id="branch_style21">
		<LineStyle>
			<color>ff0b013a</color>
			<width>4</width>
		</LineStyle>
	</Style>
	<Style id="circle_style7">
		<PolyStyle>
			<color>fb060601</color>
			<outline>0</outline>
		</PolyStyle>
	</Style>
	<Style id="circle_style22">
		<PolyStyle>
			<color>fb060601</color>
			<outline>0</outline>
		</PolyStyle>
	</Style>
	<StyleMap id="branch_style23">
		<Pair>
			<key>normal</key>
			<styleUrl>#branch_style230</styleUrl>
		</Pair>
		<Pair>
			<key>highlight</key>
			<styleUrl>#branch_style231</styleUrl>
		</Pair>
	</StyleMap>
	<StyleMap id="branch_style7">
		<Pair>
			<key>normal</key>
			<styleUrl>#branch_style71</styleUrl>
		</Pair>
		<Pair>
			<key>highlight</key>
			<styleUrl>#branch_style70</styleUrl>
		</Pair>
	</StyleMap>
	<Style id="circle_style21">
		<PolyStyle>
			<color>fb060601</color>
			<outline>0</outline>
		</PolyStyle>
	</Style>
	<Style id="circle_style20">
		<PolyStyle>
			<color>fb060601</color>
			<outline>0</outline>
		</PolyStyle>
	</Style>
	<StyleMap id="branch_style20">
		<Pair>
			<key>normal</key>
			<styleUrl>#branch_style200</styleUrl>
		</Pair>
		<Pair>
			<key>highlight</key>
			<styleUrl>#branch_style201</styleUrl>
		</Pair>
	</StyleMap>
	<Style id="circle_style19">
		<PolyStyle>
			<color>fb060601</color>
			<outline>0</outline>
		</PolyStyle>
	</Style>
	<Style id="circle_style18">
		<PolyStyle>
			<color>fb060601</color>
			<outline>0</outline>
		</PolyStyle>
	</Style>
	<Style id="circle_style17">
		<PolyStyle>
			<color>fb060601</color>
			<outline>0</outline>
		</PolyStyle>
	</Style>
	<Style id="circle_style16">
		<PolyStyle>
			<color>fb060601</color>
			<outline>0</outline>
		</PolyStyle>
	</Style>
	<Style id="circle_style15">
		<PolyStyle>
			<color>fb060601</color>
			<outline>0</outline>
		</PolyStyle>
	</Style>
	<StyleMap id="branch_style5">
		<Pair>
			<key>normal</key>
			<styleUrl>#branch_style50</styleUrl>
		</Pair>
		<Pair>
			<key>highlight</key>
			<styleUrl>#branch_style51</styleUrl>
		</Pair>
	</StyleMap>
	<Style id="circle_style30">
		<PolyStyle>
			<color>fb060601</color>
			<outline>0</outline>
		</PolyStyle>
	</Style>
	<Style id="circle_style29">
		<PolyStyle>
			<color>fb060601</color>
			<outline>0</outline>
		</PolyStyle>
	</Style>
	<Style id="circle_style28">
		<PolyStyle>
			<color>fb060601</color>
			<outline>0</outline>
		</PolyStyle>
	</Style>
	<Style id="circle_style27">
		<PolyStyle>
			<color>fb060601</color>
			<outline>0</outline>
		</PolyStyle>
	</Style>
	<Style id="circle_style26">
		<PolyStyle>
			<color>fb060601</color>
			<outline>0</outline>
		</PolyStyle>
	</Style>
	<Style id="circle_style25">
		<PolyStyle>
			<color>fb060601</color>
			<outline>0</outline>
		</PolyStyle>
	</Style>
	<Style id="circle_style24">
		<PolyStyle>
			<color>fb060601</color>
			<outline>0</outline>
		</PolyStyle>
	</Style>
	<Style id="branch_style11">
		<LineStyle>
			<color>ffffff55</color>
			<width>4</width>
		</LineStyle>
	</Style>
	<Style id="circle_style23">
		<PolyStyle>
			<color>fb060601</color>
			<outline>0</outline>
		</PolyStyle>
	</Style>
	<Style id="circle_style38">
		<PolyStyle>
			<color>fb060601</color>
			<outline>0</outline>
		</PolyStyle>
	</Style>
	<Style id="circle_style37">
		<PolyStyle>
			<color>fb060601</color>
			<outline>0</outline>
		</PolyStyle>
	</Style>
	<Style id="circle_style36">
		<PolyStyle>
			<color>fd030300</color>
			<outline>0</outline>
		</PolyStyle>
	</Style>
	<Style id="circle_style35">
		<PolyStyle>
			<color>fd030300</color>
			<outline>0</outline>
		</PolyStyle>
	</Style>
	<Style id="circle_style34">
		<PolyStyle>
			<color>f9090901</color>
			<outline>0</outline>
		</PolyStyle>
	</Style>
	<Style id="circle_style33">
		<PolyStyle>
			<color>f9090901</color>
			<outline>0</outline>
		</PolyStyle>
	</Style>
	<Style id="circle_style32">
		<PolyStyle>
			<color>f9090901</color>
			<outline>0</outline>
		</PolyStyle>
	</Style>
	<Style id="circle_style31">
		<PolyStyle>
			<color>f9090901</color>
			<outline>0</outline>
		</PolyStyle>
	</Style>
	<StyleMap id="branch_style16">
		<Pair>
			<key>normal</key>
			<styleUrl>#branch_style161</styleUrl>
		</Pair>
		<Pair>
			<key>highlight</key>
			<styleUrl>#branch_style160</styleUrl>
		</Pair>
	</StyleMap>
	<StyleMap id="branch_style110">
		<Pair>
			<key>normal</key>
			<styleUrl>#branch_style111</styleUrl>
		</Pair>
		<Pair>
			<key>highlight</key>
			<styleUrl>#branch_style11</styleUrl>
		</Pair>
	</StyleMap>
	<StyleMap id="branch_style6">
		<Pair>
			<key>normal</key>
			<styleUrl>#branch_style61</styleUrl>
		</Pair>
		<Pair>
			<key>highlight</key>
			<styleUrl>#branch_style60</styleUrl>
		</Pair>
	</StyleMap>
	<StyleMap id="branch_style1">
		<Pair>
			<key>normal</key>
			<styleUrl>#branch_style112</styleUrl>
		</Pair>
		<Pair>
			<key>highlight</key>
			<styleUrl>#branch_style14</styleUrl>
		</Pair>
	</StyleMap>
	<StyleMap id="branch_style19">
		<Pair>
			<key>normal</key>
			<styleUrl>#branch_style190</styleUrl>
		</Pair>
		<Pair>
			<key>highlight</key>
			<styleUrl>#branch_style191</styleUrl>
		</Pair>
	</StyleMap>
	<StyleMap id="branch_style22">
		<Pair>
			<key>normal</key>
			<styleUrl>#branch_style220</styleUrl>
		</Pair>
		<Pair>
			<key>highlight</key>
			<styleUrl>#branch_style221</styleUrl>
		</Pair>
	</StyleMap>
	<Style id="circle_style6">
		<PolyStyle>
			<color>fb060601</color>
			<outline>0</outline>
		</PolyStyle>
	</Style>
	<Style id="circle_style5">
		<PolyStyle>
			<color>fb060601</color>
			<outline>0</outline>
		</PolyStyle>
	</Style>
	<Style id="circle_style4">
		<PolyStyle>
			<color>fb060601</color>
			<outline>0</outline>
		</PolyStyle>
	</Style>
	<Style id="circle_style3">
		<PolyStyle>
			<color>fb060601</color>
			<outline>0</outline>
		</PolyStyle>
	</Style>
	<Style id="branch_style17">
		<LineStyle>
			<color>ff0d0144</color>
			<width>4</width>
		</LineStyle>
	</Style>
	<Style id="circle_style2">
		<PolyStyle>
			<color>fb060601</color>
			<outline>0</outline>
		</PolyStyle>
	</Style>
	<Style id="circle_style1">
		<PolyStyle>
			<color>fb060601</color>
			<outline>0</outline>
		</PolyStyle>
	</Style>
	<Style id="branch_style25">
		<LineStyle>
			<color>ff09002e</color>
			<width>4</width>
		</LineStyle>
	</Style>
	<StyleMap id="branch_style2">
		<Pair>
			<key>normal</key>
			<styleUrl>#branch_style27</styleUrl>
		</Pair>
		<Pair>
			<key>highlight</key>
			<styleUrl>#branch_style26</styleUrl>
		</Pair>
	</StyleMap>
	<Style id="branch_style15">
		<LineStyle>
			<color>ff0000ff</color>
			<width>4</width>
		</LineStyle>
	</Style>
	<Style id="branch_style200">
		<LineStyle>
			<color>ff0000ff</color>
			<width>4</width>
		</LineStyle>
	</Style>
	<Style id="branch_style8">
		<LineStyle>
			<color>ff0000ff</color>
			<width>4</width>
		</LineStyle>
	</Style>
	<Style id="branch_style100">
		<LineStyle>
			<color>ff0000ff</color>
			<width>4</width>
		</LineStyle>
	</Style>
	<Style id="branch_style230">
		<LineStyle>
			<color>ffffff55</color>
			<width>4</width>
		</LineStyle>
	</Style>
	<Style id="branch_style13">
		<LineStyle>
			<color>ff0000ff</color>
			<width>4</width>
		</LineStyle>
	</Style>
	<Style id="branch_style111">
		<LineStyle>
			<color>ffffff55</color>
			<width>4</width>
		</LineStyle>
	</Style>
	<Style id="branch_style190">
		<LineStyle>
			<color>ff0000ff</color>
			<width>4</width>
		</LineStyle>
	</Style>
	<Style id="branch_style191">
		<LineStyle>
			<color>ff0000ff</color>
			<width>4</width>
		</LineStyle>
	</Style>
	<Style id="branch_style30">
		<LineStyle>
			<color>ff0000ff</color>
			<width>4</width>
		</LineStyle>
	</Style>
	<Style id="branch_style70">
		<LineStyle>
			<color>ff0000ff</color>
			<width>4</width>
		</LineStyle>
	</Style>
	<Style id="branch_style90">
		<LineStyle>
			<color>ff0000ff</color>
			<width>4</width>
		</LineStyle>
	</Style>
	<Style id="branch_style50">
		<LineStyle>
			<color>ff0000ff</color>
			<width>4</width>
		</LineStyle>
	</Style>
	<StyleMap id="branch_style80">
		<Pair>
			<key>normal</key>
			<styleUrl>#branch_style8</styleUrl>
		</Pair>
		<Pair>
			<key>highlight</key>
			<styleUrl>#branch_style81</styleUrl>
		</Pair>
	</StyleMap>
	<Style id="branch_style14">
		<LineStyle>
			<color>ff0000ff</color>
			<width>4</width>
		</LineStyle>
	</Style>
	<StyleMap id="branch_style18">
		<Pair>
			<key>normal</key>
			<styleUrl>#branch_style181</styleUrl>
		</Pair>
		<Pair>
			<key>highlight</key>
			<styleUrl>#branch_style180</styleUrl>
		</Pair>
	</StyleMap>
	<Style id="branch_style112">
		<LineStyle>
			<color>ff0000ff</color>
			<width>4</width>
		</LineStyle>
	</Style>
	<Style id="branch_style31">
		<LineStyle>
			<color>ff0000ff</color>
			<width>4</width>
		</LineStyle>
	</Style>
	<Style id="branch_style51">
		<LineStyle>
			<color>ff0000ff</color>
			<width>4</width>
		</LineStyle>
	</Style>
	<Style id="branch_style201">
		<LineStyle>
			<color>ff0000ff</color>
			<width>4</width>
		</LineStyle>
	</Style>
	<Style id="branch_style26">
		<LineStyle>
			<color>ff0000ff</color>
			<width>4</width>
		</LineStyle>
	</Style>
	<StyleMap id="branch_style140">
		<Pair>
			<key>normal</key>
			<styleUrl>#branch_style142</styleUrl>
		</Pair>
		<Pair>
			<key>highlight</key>
			<styleUrl>#branch_style141</styleUrl>
		</Pair>
	</StyleMap>
	<Style id="circle_style137">
		<PolyStyle>
			<color>ed1c1c05</color>
			<outline>0</outline>
		</PolyStyle>
	</Style>
	<Style id="circle_style136">
		<PolyStyle>
			<color>f70c0c02</color>
			<outline>0</outline>
		</PolyStyle>
	</Style>
	<Style id="circle_style135">
		<PolyStyle>
			<color>f70c0c02</color>
			<outline>0</outline>
		</PolyStyle>
	</Style>
	<Style id="branch_style160">
		<LineStyle>
			<color>ff0000ff</color>
			<width>4</width>
		</LineStyle>
	</Style>
	<Style id="branch_style141">
		<LineStyle>
			<color>ff0000ff</color>
			<width>4</width>
		</LineStyle>
	</Style>
	<Style id="branch_style180">
		<LineStyle>
			<color>ff0000ff</color>
			<width>4</width>
		</LineStyle>
	</Style>
	<Style id="branch_style27">
		<LineStyle>
			<color>ff0000ff</color>
			<width>4</width>
		</LineStyle>
	</Style>
	<Style id="branch_style60">
		<LineStyle>
			<color>ff0000ff</color>
			<width>4</width>
		</LineStyle>
	</Style>
	<Style id="branch_style61">
		<LineStyle>
			<color>ff0000ff</color>
			<width>4</width>
		</LineStyle>
	</Style>
	<Style id="branch_style220">
		<LineStyle>
			<color>ffffff00</color>
			<width>4</width>
		</LineStyle>
	</Style>
	<Style id="branch_style142">
		<LineStyle>
			<color>ff0000ff</color>
			<width>4</width>
		</LineStyle>
	</Style>
	<Style id="branch_style71">
		<LineStyle>
			<color>ff0000ff</color>
			<width>4</width>
		</LineStyle>
	</Style>
	<Style id="branch_style231">
		<LineStyle>
			<color>ffffff55</color>
			<width>4</width>
		</LineStyle>
	</Style>
	<Style id="branch_style130">
		<LineStyle>
			<color>ff0000ff</color>
			<width>4</width>
		</LineStyle>
	</Style>
	<Style id="branch_style101">
		<LineStyle>
			<color>ff0000ff</color>
			<width>4</width>
		</LineStyle>
	</Style>
	<Style id="branch_style221">
		<LineStyle>
			<color>ffffff00</color>
			<width>4</width>
		</LineStyle>
	</Style>
	<Style id="branch_style150">
		<LineStyle>
			<color>ff0000ff</color>
			<width>4</width>
		</LineStyle>
	</Style>
	<Style id="circle_style110">
		<PolyStyle>
			<color>fd030300</color>
			<outline>0</outline>
		</PolyStyle>
	</Style>
	<Style id="circle_style109">
		<PolyStyle>
			<color>f3121203</color>
			<outline>0</outline>
		</PolyStyle>
	</Style>
	<Style id="branch_style181">
		<LineStyle>
			<color>ff0000ff</color>
			<width>4</width>
		</LineStyle>
	</Style>
	<Style id="circle_style108">
		<PolyStyle>
			<color>fd030300</color>
			<outline>0</outline>
		</PolyStyle>
	</Style>
	<Style id="circle_style107">
		<PolyStyle>
			<color>f1151504</color>
			<outline>0</outline>
		</PolyStyle>
	</Style>
	<Style id="circle_style106">
		<PolyStyle>
			<color>fd030300</color>
			<outline>0</outline>
		</PolyStyle>
	</Style>
	<Style id="circle_style105">
		<PolyStyle>
			<color>f70c0c02</color>
			<outline>0</outline>
		</PolyStyle>
	</Style>
	<Style id="circle_style104">
		<PolyStyle>
			<color>fd030300</color>
			<outline>0</outline>
		</PolyStyle>
	</Style>
	<Style id="circle_style103">
		<PolyStyle>
			<color>f70c0c02</color>
			<outline>0</outline>
		</PolyStyle>
	</Style>
	<Style id="branch_style91">
		<LineStyle>
			<color>ff0000ff</color>
			<width>4</width>
		</LineStyle>
	</Style>
	<Style id="circle_style118">
		<PolyStyle>
			<color>fd030300</color>
			<outline>0</outline>
		</PolyStyle>
	</Style>
	<Style id="circle_style117">
		<PolyStyle>
			<color>f9090901</color>
			<outline>0</outline>
		</PolyStyle>
	</Style>
	<Style id="circle_style116">
		<PolyStyle>
			<color>fd030300</color>
			<outline>0</outline>
		</PolyStyle>
	</Style>
	<Style id="circle_style115">
		<PolyStyle>
			<color>f50f0f03</color>
			<outline>0</outline>
		</PolyStyle>
	</Style>
	<Style id="circle_style114">
		<PolyStyle>
			<color>fd030300</color>
			<outline>0</outline>
		</PolyStyle>
	</Style>
	<Style id="circle_style113">
		<PolyStyle>
			<color>f50f0f03</color>
			<outline>0</outline>
		</PolyStyle>
	</Style>
	<Style id="circle_style112">
		<PolyStyle>
			<color>fd030300</color>
			<outline>0</outline>
		</PolyStyle>
	</Style>
	<Style id="circle_style111">
		<PolyStyle>
			<color>f70c0c02</color>
			<outline>0</outline>
		</PolyStyle>
	</Style>
	<Style id="circle_style126">
		<PolyStyle>
			<color>f9090901</color>
			<outline>0</outline>
		</PolyStyle>
	</Style>
	<Style id="circle_style125">
		<PolyStyle>
			<color>f9090901</color>
			<outline>0</outline>
		</PolyStyle>
	</Style>
	<Style id="circle_style124">
		<PolyStyle>
			<color>f9090901</color>
			<outline>0</outline>
		</PolyStyle>
	</Style>
	<Style id="circle_style123">
		<PolyStyle>
			<color>fd030300</color>
			<outline>0</outline>
		</PolyStyle>
	</Style>
	<Style id="circle_style122">
		<PolyStyle>
			<color>fd030300</color>
			<outline>0</outline>
		</PolyStyle>
	</Style>
	<Style id="circle_style121">
		<PolyStyle>
			<color>fb060601</color>
			<outline>0</outline>
		</PolyStyle>
	</Style>
	<Style id="circle_style120">
		<PolyStyle>
			<color>fd030300</color>
			<outline>0</outline>
		</PolyStyle>
	</Style>
	<Style id="circle_style119">
		<PolyStyle>
			<color>fb060601</color>
			<outline>0</outline>
		</PolyStyle>
	</Style>
	<Style id="branch_style120">
		<LineStyle>
			<color>ff0000ff</color>
			<width>4</width>
		</LineStyle>
	</Style>
	<Style id="circle_style134">
		<PolyStyle>
			<color>fd030300</color>
			<outline>0</outline>
		</PolyStyle>
	</Style>
	<Style id="circle_style133">
		<PolyStyle>
			<color>f9090901</color>
			<outline>0</outline>
		</PolyStyle>
	</Style>
	<StyleMap id="branch_style131">
		<Pair>
			<key>normal</key>
			<styleUrl>#branch_style130</styleUrl>
		</Pair>
		<Pair>
			<key>highlight</key>
			<styleUrl>#branch_style13</styleUrl>
		</Pair>
	</StyleMap>
	<Style id="circle_style132">
		<PolyStyle>
			<color>f9090901</color>
			<outline>0</outline>
		</PolyStyle>
	</Style>
	<Style id="circle_style131">
		<PolyStyle>
			<color>f9090901</color>
			<outline>0</outline>
		</PolyStyle>
	</Style>
	<Style id="circle_style130">
		<PolyStyle>
			<color>fb060601</color>
			<outline>0</outline>
		</PolyStyle>
	</Style>
	<Style id="circle_style129">
		<PolyStyle>
			<color>f9090901</color>
			<outline>0</outline>
		</PolyStyle>
	</Style>
	<Style id="circle_style128">
		<PolyStyle>
			<color>fb060601</color>
			<outline>0</outline>
		</PolyStyle>
	</Style>
	<Style id="circle_style127">
		<PolyStyle>
			<color>f9090901</color>
			<outline>0</outline>
		</PolyStyle>
	</Style>
	<Style id="circle_style78">
		<PolyStyle>
			<color>fd030300</color>
			<outline>0</outline>
		</PolyStyle>
	</Style>
	<Style id="branch_style81">
		<LineStyle>
			<color>ff0000ff</color>
			<width>4</width>
		</LineStyle>
	</Style>
	<Style id="circle_style77">
		<PolyStyle>
			<color>fb060601</color>
			<outline>0</outline>
		</PolyStyle>
	</Style>
	<Style id="circle_style76">
		<PolyStyle>
			<color>fd030300</color>
			<outline>0</outline>
		</PolyStyle>
	</Style>
	<Style id="branch_style40">
		<LineStyle>
			<color>ff0000ff</color>
			<width>4</width>
		</LineStyle>
	</Style>
	<Style id="circle_style75">
		<PolyStyle>
			<color>fd030300</color>
			<outline>0</outline>
		</PolyStyle>
	</Style>
	<StyleMap id="branch_style151">
		<Pair>
			<key>normal</key>
			<styleUrl>#branch_style150</styleUrl>
		</Pair>
		<Pair>
			<key>highlight</key>
			<styleUrl>#branch_style15</styleUrl>
		</Pair>
	</StyleMap>
	<Style id="circle_style74">
		<PolyStyle>
			<color>fb060601</color>
			<outline>0</outline>
		</PolyStyle>
	</Style>
	<Style id="branch_style121">
		<LineStyle>
			<color>ff0000ff</color>
			<width>4</width>
		</LineStyle>
	</Style>
	<Style id="circle_style73">
		<PolyStyle>
			<color>fd030300</color>
			<outline>0</outline>
		</PolyStyle>
	</Style>
	<Style id="circle_style72">
		<PolyStyle>
			<color>fd030300</color>
			<outline>0</outline>
		</PolyStyle>
	</Style>
	<Style id="branch_style41">
		<LineStyle>
			<color>ff0000ff</color>
			<width>4</width>
		</LineStyle>
	</Style>
	<Style id="circle_style71">
		<PolyStyle>
			<color>fb060601</color>
			<outline>0</outline>
		</PolyStyle>
	</Style>
	<Style id="circle_style86">
		<PolyStyle>
			<color>fb060601</color>
			<outline>0</outline>
		</PolyStyle>
	</Style>
	<Style id="circle_style85">
		<PolyStyle>
			<color>fd030300</color>
			<outline>0</outline>
		</PolyStyle>
	</Style>
	<Style id="circle_style84">
		<PolyStyle>
			<color>fd030300</color>
			<outline>0</outline>
		</PolyStyle>
	</Style>
	<Style id="branch_style161">
		<LineStyle>
			<color>ff0000ff</color>
			<width>4</width>
		</LineStyle>
	</Style>
	<Style id="circle_style83">
		<PolyStyle>
			<color>fb060601</color>
			<outline>0</outline>
		</PolyStyle>
	</Style>
	<Folder>
		<name>Places</name>
		<Placemark>
			<name>USA</name>
			<Point>
				<altitudeMode>relativeToGround</altitudeMode>
				<coordinates>-100.445885,39.78373,0</coordinates>
			</Point>
		</Placemark>
		<Placemark>
			<name>AUSTRALIA</name>
			<Point>
				<altitudeMode>relativeToGround</altitudeMode>
				<coordinates>133.7751,25.2744,0</coordinates>
			</Point>
		</Placemark>
		<Placemark>
			<name>GERMANY</name>
			<Point>
				<altitudeMode>relativeToGround</altitudeMode>
				<coordinates>10.423447,51.08342,0</coordinates>
			</Point>
		</Placemark>
		<Placemark>
			<name>UK</name>
			<Point>
				<altitudeMode>relativeToGround</altitudeMode>
				<coordinates>-3.2765753,54.70235400000001,0</coordinates>
			</Point>
		</Placemark>
		<Placemark>
			<name>CHINA</name>
			<Point>
				<altitudeMode>relativeToGround</altitudeMode>
				<coordinates>116.23046,40.23735,0</coordinates>
			</Point>
		</Placemark>
		<Placemark>
			<name>ITALY</name>
			<Point>
				<altitudeMode>relativeToGround</altitudeMode>
				<coordinates>32.7776,42.638428,0</coordinates>
			</Point>
		</Placemark>
		<Placemark>
			<name>ETHIOPIA</name>
			<Point>
				<altitudeMode>relativeToGround</altitudeMode>
				<coordinates>40.489674,9.145,0</coordinates>
			</Point>
		</Placemark>
		<Placemark>
			<name>TUNISIA</name>
			<Point>
				<altitudeMode>relativeToGround</altitudeMode>
				<coordinates>9.400138,33.84394,0</coordinates>
			</Point>
		</Placemark>
		<Placemark>
			<name>HUNGARY</name>
			<Point>
				<altitudeMode>relativeToGround</altitudeMode>
				<coordinates>19.503304,47.16249500000001,0</coordinates>
			</Point>
		</Placemark>
		<Placemark>
			<name>KOREA</name>
			<Point>
				<altitudeMode>relativeToGround</altitudeMode>
				<coordinates>127.76692,35.907757,0</coordinates>
			</Point>
		</Placemark>
		<Placemark>
			<name>ICELAND</name>
			<Point>
				<altitudeMode>relativeToGround</altitudeMode>
				<coordinates>-19.020836,64.96305,0</coordinates>
			</Point>
		</Placemark>
	</Folder>
	<Folder>
		<name>Branches</name>
		<open>1</open>
		<Folder>
			<name>ICELAND:TUNISIA</name>
			<Placemark>
				<TimeSpan>
					<begin>2005-05-21</begin>
				</TimeSpan>
				<styleUrl>#branch_style1</styleUrl>
				<LineString>
					<tessellate>1</tessellate>
					<altitudeMode>relativeToGround</altitudeMode>
					<coordinates>
						-19.02083587646484,64.96305084228516,0 -18.87039317813101,64.65128749219076,62406.66654957851 
					</coordinates>
				</LineString>
			</Placemark>
			<Placemark>
				<TimeSpan>
					<begin>2005-07-21</begin>
				</TimeSpan>
				<styleUrl>#branch_style1</styleUrl>
				<LineString>
					<tessellate>1</tessellate>
					<altitudeMode>relativeToGround</altitudeMode>
					<coordinates>
						-18.87039317813101,64.65128749219076,62406.66654957851 -18.71716719580968,64.33952719643958,123552.5923607817 
					</coordinates>
				</LineString>
			</Placemark>
			<Placemark>
				<TimeSpan>
					<begin>2005-09-20</begin>
				</TimeSpan>
				<styleUrl>#branch_style1</styleUrl>
				<LineString>
					<tessellate>1</tessellate>
					<altitudeMode>relativeToGround</altitudeMode>
					<coordinates>
						-18.71716719580968,64.33952719643958,123552.5923607817 -18.56114779319049,64.02777005121723,183437.7774336095 
					</coordinates>
				</LineString>
			</Placemark>
			<Placemark>
				<TimeSpan>
					<begin>2005-11-21</begin>
				</TimeSpan>
				<styleUrl>#branch_style1</styleUrl>
				<LineString>
					<tessellate>1</tessellate>
					<altitudeMode>relativeToGround</altitudeMode>
					<coordinates>
						-18.56114779319049,64.02777005121723,183437.7774336095 -18.40232537128247,63.71601615571856,242062.221768062 
					</coordinates>
				</LineString>
			</Placemark>
			<Placemark>
				<TimeSpan>
					<begin>2006-01-21</begin>
				</TimeSpan>
				<styleUrl>#branch_style1</styleUrl>
				<LineString>
					<tessellate>1</tessellate>
					<altitudeMode>relativeToGround</altitudeMode>
					<coordinates>
						-18.40232537128247,63.71601615571856,242062.221768062 -18.2406908709165,63.40426561217392,299425.9253641393 
					</coordinates>
				</LineString>
			</Placemark>
			<Placemark>
				<TimeSpan>
					<begin>2006-03-23</begin>
				</TimeSpan>
				<styleUrl>#branch_style1</styleUrl>
				<LineString>
					<tessellate>1</tessellate>
					<altitudeMode>relativeToGround</altitudeMode>
					<coordinates>
						-18.2406908709165,63.40426561217392,299425.9253641393 -18.07623577503155,63.09251852587803,355528.8882218411 
					</coordinates>
				</LineString>
			</Placemark>
			<Placemark>
				<TimeSpan>
					<begin>2006-05-23</begin>
				</TimeSpan>
				<styleUrl>#branch_style1</styleUrl>
				<LineString>
					<tessellate>1</tessellate>
					<altitudeMode>relativeToGround</altitudeMode>
					<coordinates>
						-18.07623577503155,63.09251852587803,355528.8882218411 -17.90895211074435,62.78077500522078,410371.1103411677 
					</coordinates>
				</LineString>
			</Placemark>
			<Placemark>
				<TimeSpan>
					<begin>2006-07-24</begin>
				</TimeSpan>
				<styleUrl>#branch_style1</styleUrl>
				<LineString>
					<tessellate>1</tessellate>
					<altitudeMode>relativeToGround</altitudeMode>
					<coordinates>
						-17.90895211074435,62.78077500522078,410371.1103411677 -17.73883245120059,62.46903516172053,463952.5917221188 
					</coordinates>
				</LineString>
			</Placemark>
			<Placemark>
				<TimeSpan>
					<begin>2006-09-23</begin>
				</TimeSpan>
				<styleUrl>#branch_style1</styleUrl>
				<LineString>
					<tessellate>1</tessellate>
					<altitudeMode>relativeToGround</altitudeMode>
					<coordinates>
						-17.73883245120059,62.46903516172053,463952.5917221188 -17.56586991720643,62.15729911005996,516273.3323646947 
					</coordinates>
				</LineString>
			</Placemark>
			<Placemark>
				<TimeSpan>
					<begin>2006-11-23</begin>
				</TimeSpan>
				<styleUrl>#branch_style1</styleUrl>
				<LineString>
					<tessellate>1</tessellate>
					<altitudeMode>relativeToGround</altitudeMode>
					<coordinates>
						-17.56586991720643,62.15729911005996,516273.3323646947 -17.39005817864057,61.84556696812398,567333.3322688953 
					</coordinates>
				</LineString>
			</Placemark>
			<Placemark>
				<TimeSpan>
					<begin>2007-01-23</begin>
				</TimeSpan>
				<styleUrl>#branch_style1</styleUrl>
				<LineString>
					<tessellate>1</tessellate>
					<altitudeMode>relativeToGround</altitudeMode>
					<coordinates>
						-17.39005817864057,61.84556696812398,567333.3322688953 -17.21139145564527,61.53383885704054,617132.5914347207 
					</coordinates>
				</LineString>
			</Placemark>
			<Placemark>
				<TimeSpan>
					<begin>2007-03-26</begin>
				</TimeSpan>
				<styleUrl>#branch_style1</styleUrl>
				<LineString>
					<tessellate>1</tessellate>
					<altitudeMode>relativeToGround</altitudeMode>
					<coordinates>
						-17.21139145564527,61.53383885704054,617132.5914347207 -17.02986451959646,61.22211490122386,665671.1098621706 
					</coordinates>
				</LineString>
			</Placemark>
			<Placemark>
				<TimeSpan>
					<begin>2007-05-26</begin>
				</TimeSpan>
				<styleUrl>#branch_style1</styleUrl>
				<LineString>
					<tessellate>1</tessellate>
					<altitudeMode>relativeToGround</altitudeMode>
					<coordinates>
						-17.02986451959646,61.22211490122386,665671.1098621706 -16.84547269385294,60.91039522842039,712948.8875512452 
					</coordinates>
				</LineString>
			</Placemark>
			<Placemark>
				<TimeSpan>
					<begin>2007-07-26</begin>
				</TimeSpan>
				<styleUrl>#branch_style1</styleUrl>
				<LineString>
					<tessellate>1</tessellate>
					<altitudeMode>relativeToGround</altitudeMode>
					<coordinates>
						-16.84547269385294,60.91039522842039,712948.8875512452 -16.65821185428483,60.59867996975764,758965.9245019446 
					</coordinates>
				</LineString>
			</Placemark>
			<Placemark>
				<TimeSpan>
					<begin>2007-09-25</begin>
				</TimeSpan>
				<styleUrl>#branch_style1</styleUrl>
				<LineString>
					<tessellate>1</tessellate>
					<altitudeMode>relativeToGround</altitudeMode>
					<coordinates>
						-16.65821185428483,60.59867996975764,758965.9245019446 -16.4680784295805,60.2869692597958,803722.2207142685 
					</coordinates>
				</LineString>
			</Placemark>
			<Placemark>
				<TimeSpan>
					<begin>2007-11-26</begin>
				</TimeSpan>
				<styleUrl>#branch_style1</styleUrl>
				<LineString>
					<tessellate>1</tessellate>
					<altitudeMode>relativeToGround</altitudeMode>
					<coordinates>
						-16.4680784295805,60.2869692597958,803722.2207142685 -16.27506940133442,59.97526323658269,847217.7761882172 
					</coordinates>
				</LineString>
			</Placemark>
			<Placemark>
				<TimeSpan>
					<begin>2008-01-26</begin>
				</TimeSpan>
				<styleUrl>#branch_style1</styleUrl>
				<LineString>
					<tessellate>1</tessellate>
					<altitudeMode>relativeToGround</altitudeMode>
					<coordinates>
						-16.27506940133442,59.97526323658269,847217.7761882172 -16.07918230391405,59.66356204171169,889452.5909237904 
					</coordinates>
				</LineString>
			</Placemark>
			<Placemark>
				<TimeSpan>
					<begin>2008-03-27</begin>
				</TimeSpan>
				<styleUrl>#branch_style1</styleUrl>
				<LineString>
					<tessellate>1</tessellate>
					<altitudeMode>relativeToGround</altitudeMode>
					<coordinates>
						-16.07918230391405,59.66356204171169,889452.5909237904 -15.88041522410918,59.3518658203832,930426.6649209884 
					</coordinates>
				</LineString>
			</Placemark>
			<Placemark>
				<TimeSpan>
					<begin>2008-05-27</begin>
				</TimeSpan>
				<styleUrl>#branch_style1</styleUrl>
				<LineString>
					<tessellate>1</tessellate>
					<altitudeMode>relativeToGround</altitudeMode>
					<coordinates>
						-15.88041522410918,59.3518658203832,930426.6649209884 -15.67876680056261,59.04017472146965,970139.9981798111 
					</coordinates>
				</LineString>
			</Placemark>
			<Placemark>
				<TimeSpan>
					<begin>2008-07-28</begin>
				</TimeSpan>
				<styleUrl>#branch_style1</styleUrl>
				<LineString>
					<tessellate>1</tessellate>
					<altitudeMode>relativeToGround</altitudeMode>
					<coordinates>
						-15.67876680056261,59.04017472146965,970139.9981798111 -15.47423622298432,58.72848889758428,1008592.590700259 
					</coordinates>
				</LineString>
			</Placemark>
			<Placemark>
				<TimeSpan>
					<begin>2008-09-27</begin>
				</TimeSpan>
				<styleUrl>#branch_style1</styleUrl>
				<LineString>
					<tessellate>1</tessellate>
					<altitudeMode>relativeToGround</altitudeMode>
					<coordinates>
						-15.47423622298432,58.72848889758428,1008592.590700259 -15.2668232311506,58.41680850515392,1045784.44248233 
					</coordinates>
				</LineString>
			</Placemark>
			<Placemark>
				<TimeSpan>
					<begin>2008-11-27</begin>
				</TimeSpan>
				<styleUrl>#branch_style1</styleUrl>
				<LineString>
					<tessellate>1</tessellate>
					<altitudeMode>relativeToGround</altitudeMode>
					<coordinates>
						-15.2668232311506,58.41680850515392,1045784.44248233 -15.05652811368859,58.105133704496,1081715.553526027 
					</coordinates>
				</LineString>
			</Placemark>
			<Placemark>
				<TimeSpan>
					<begin>2009-01-27</begin>
				</TimeSpan>
				<styleUrl>#branch_style1</styleUrl>
				<LineString>
					<tessellate>1</tessellate>
					<altitudeMode>relativeToGround</altitudeMode>
					<coordinates>
						-15.05652811368859,58.105133704496,1081715.553526027 -14.84335170664906,57.7934646599001,1116385.923831349 
					</coordinates>
				</LineString>
			</Placemark>
			<Placemark>
				<TimeSpan>
					<begin>2009-03-30</begin>
				</TimeSpan>
				<styleUrl>#branch_style1</styleUrl>
				<LineString>
					<tessellate>1</tessellate>
					<altitudeMode>relativeToGround</altitudeMode>
					<coordinates>
						-14.84335170664906,57.7934646599001,1116385.923831349 -14.62729539186792,57.48180153971422,1149795.553398295 
					</coordinates>
				</LineString>
			</Placemark>
			<Placemark>
				<TimeSpan>
					<begin>2009-05-30</begin>
				</TimeSpan>
				<styleUrl>#branch_style1</styleUrl>
				<LineString>
					<tessellate>1</tessellate>
					<altitudeMode>relativeToGround</altitudeMode>
					<coordinates>
						-14.62729539186792,57.48180153971422,1149795.553398295 -14.40836109511943,57.17014451643622,1181944.442226865 
					</coordinates>
				</LineString>
			</Placemark>
			<Placemark>
				<TimeSpan>
					<begin>2009-07-30</begin>
				</TimeSpan>
				<styleUrl>#branch_style1</styleUrl>
				<LineString>
					<tessellate>1</tessellate>
					<altitudeMode>relativeToGround</altitudeMode>
					<coordinates>
						-14.40836109511943,57.17014451643622,1181944.442226865 -14.18655128406191,56.85849376681065,1212832.590317061 
					</coordinates>
				</LineString>
			</Placemark>
			<Placemark>
				<TimeSpan>
					<begin>2009-09-30</begin>
				</TimeSpan>
				<styleUrl>#branch_style1</styleUrl>
				<LineString>
					<tessellate>1</tessellate>
					<altitudeMode>relativeToGround</altitudeMode>
					<coordinates>
						-14.18655128406191,56.85849376681065,1212832.590317061 -13.96186896597935,56.54684947193135,1242459.997668881 
					</coordinates>
				</LineString>
			</Placemark>
			<Placemark>
				<TimeSpan>
					<begin>2009-11-30</begin>
				</TimeSpan>
				<styleUrl>#branch_style1</styleUrl>
				<LineString>
					<tessellate>1</tessellate>
					<altitudeMode>relativeToGround</altitudeMode>
					<coordinates>
						-13.96186896597935,56.54684947193135,1242459.997668881 -13.73431768531931,56.23521181735032,1270826.664282326 
					</coordinates>
				</LineString>
			</Placemark>
			<Placemark>
				<TimeSpan>
					<begin>2010-01-30</begin>
				</TimeSpan>
				<styleUrl>#branch_style1</styleUrl>
				<LineString>
					<tessellate>1</tessellate>
					<altitudeMode>relativeToGround</altitudeMode>
					<coordinates>
						-13.73431768531931,56.23521181735032,1270826.664282326 -13.50390152103135,55.92358099319326,1297932.590157395 
					</coordinates>
				</LineString>
			</Placemark>
			<Placemark>
				<TimeSpan>
					<begin>2010-04</begin>
				</TimeSpan>
				<styleUrl>#branch_style1</styleUrl>
				<LineString>
					<tessellate>1</tessellate>
					<altitudeMode>relativeToGround</altitudeMode>
					<coordinates>
						-13.50390152103135,55.92358099319326,1297932.590157395 -13.27062508370634,55.61195719428198,1323777.775294089 
					</coordinates>
				</LineString>
			</Placemark>
			<Placemark>
				<TimeSpan>
					<begin>2010-06-02</begin>
				</TimeSpan>
				<styleUrl>#branch_style1</styleUrl>
				<LineString>
					<tessellate>1</tessellate>
					<altitudeMode>relativeToGround</altitudeMode>
					<coordinates>
						-13.27062508370634,55.61195719428198,1323777.775294089 -13.03449351252077,55.30034062026485,1348362.219692408 
					</coordinates>
				</LineString>
			</Placemark>
			<Placemark>
				<TimeSpan>
					<begin>2010-08-02</begin>
				</TimeSpan>
				<styleUrl>#branch_style1</styleUrl>
				<LineString>
					<tessellate>1</tessellate>
					<altitudeMode>relativeToGround</altitudeMode>
					<coordinates>
						-13.03449351252077,55.30034062026485,1348362.219692408 -12.79551247198738,54.98873147575497,1371685.923352351 
					</coordinates>
				</LineString>
			</Placemark>
			<Placemark>
				<TimeSpan>
					<begin>2010-10-02</begin>
				</TimeSpan>
				<styleUrl>#branch_style1</styleUrl>
				<LineString>
					<tessellate>1</tessellate>
					<altitudeMode>relativeToGround</altitudeMode>
					<coordinates>
						-12.79551247198738,54.98873147575497,1371685.923352351 -12.55368814851471,54.67712997047759,1393748.88627392 
					</coordinates>
				</LineString>
			</Placemark>
			<Placemark>
				<TimeSpan>
					<begin>2010-12-02</begin>
				</TimeSpan>
				<styleUrl>#branch_style1</styleUrl>
				<LineString>
					<tessellate>1</tessellate>
					<altitudeMode>relativeToGround</altitudeMode>
					<coordinates>
						-12.55368814851471,54.67712997047759,1393748.88627392 -12.30902724677872,54.36553631942667,1414551.108457112 
					</coordinates>
				</LineString>
			</Placemark>
			<Placemark>
				<TimeSpan>
					<begin>2011-02-02</begin>
				</TimeSpan>
				<styleUrl>#branch_style1</styleUrl>
				<LineString>
					<tessellate>1</tessellate>
					<altitudeMode>relativeToGround</altitudeMode>
					<coordinates>
						-12.30902724677872,54.36553631942667,1414551.108457112 -12.06153698590837,54.05395074303183,1434092.58990193 
					</coordinates>
				</LineString>
			</Placemark>
			<Placemark>
				<TimeSpan>
					<begin>2011-04-04</begin>
				</TimeSpan>
				<styleUrl>#branch_style1</styleUrl>
				<LineString>
					<tessellate>1</tessellate>
					<altitudeMode>relativeToGround</altitudeMode>
					<coordinates>
						-12.06153698590837,54.05395074303183,1434092.58990193 -11.81122509548795,53.74237346733624,1452373.330608372 
					</coordinates>
				</LineString>
			</Placemark>
			<Placemark>
				<TimeSpan>
					<begin>2011-06-04</begin>
				</TimeSpan>
				<styleUrl>#branch_style1</styleUrl>
				<LineString>
					<tessellate>1</tessellate>
					<altitudeMode>relativeToGround</altitudeMode>
					<coordinates>
						-11.81122509548795,53.74237346733624,1452373.330608372 -11.55809981137897,53.4308047241865,1469393.330576439 
					</coordinates>
				</LineString>
			</Placemark>
			<Placemark>
				<TimeSpan>
					<begin>2011-08-04</begin>
				</TimeSpan>
				<styleUrl>#branch_style1</styleUrl>
				<LineString>
					<tessellate>1</tessellate>
					<altitudeMode>relativeToGround</altitudeMode>
					<coordinates>
						-11.55809981137897,53.4308047241865,1469393.330576439 -11.3021698713637,53.11924475143523,1485152.589806131 
					</coordinates>
				</LineString>
			</Placemark>
			<Placemark>
				<TimeSpan>
					<begin>2011-10-05</begin>
				</TimeSpan>
				<styleUrl>#branch_style1</styleUrl>
				<LineString>
					<tessellate>1</tessellate>
					<altitudeMode>relativeToGround</altitudeMode>
					<coordinates>
						-11.3021698713637,53.11924475143523,1485152.589806131 -11.04344451061307,52.80769379315769,1499651.108297447 
					</coordinates>
				</LineString>
			</Placemark>
			<Placemark>
				<TimeSpan>
					<begin>2011-12-05</begin>
				</TimeSpan>
				<styleUrl>#branch_style1</styleUrl>
				<LineString>
					<tessellate>1</tessellate>
					<altitudeMode>relativeToGround</altitudeMode>
					<coordinates>
						-11.04344451061307,52.80769379315769,1499651.108297447 -10.78193345698151,52.49615209988343,1512888.886050388 
					</coordinates>
				</LineString>
			</Placemark>
			<Placemark>
				<TimeSpan>
					<begin>2012-02-04</begin>
				</TimeSpan>
				<styleUrl>#branch_style1</styleUrl>
				<LineString>
					<tessellate>1</tessellate>
					<altitudeMode>relativeToGround</altitudeMode>
					<coordinates>
						-10.78193345698151,52.49615209988343,1512888.886050388 -10.51764692613107,52.18461992884435,1524865.923064953 
					</coordinates>
				</LineString>
			</Placemark>
			<Placemark>
				<TimeSpan>
					<begin>2012-04-05</begin>
				</TimeSpan>
				<styleUrl>#branch_style1</styleUrl>
				<LineString>
					<tessellate>1</tessellate>
					<altitudeMode>relativeToGround</altitudeMode>
					<coordinates>
						-10.51764692613107,52.18461992884435,1524865.923064953 -10.25059561648662,51.87309754424039,1535582.219341144 
					</coordinates>
				</LineString>
			</Placemark>
			<Placemark>
				<TimeSpan>
					<begin>2012-06-06</begin>
				</TimeSpan>
				<styleUrl>#branch_style1</styleUrl>
				<LineString>
					<tessellate>1</tessellate>
					<altitudeMode>relativeToGround</altitudeMode>
					<coordinates>
						-10.25059561648662,51.87309754424039,1535582.219341144 -9.980790704025203,51.56158521752479,1545037.774878958 
					</coordinates>
				</LineString>
			</Placemark>
			<Placemark>
				<TimeSpan>
					<begin>2012-08-06</begin>
				</TimeSpan>
				<styleUrl>#branch_style1</styleUrl>
				<LineString>
					<tessellate>1</tessellate>
					<altitudeMode>relativeToGround</altitudeMode>
					<coordinates>
						-9.980790704025203,51.56158521752479,1545037.774878958 -9.708243836900886,51.25008322771011,1553232.589678398 
					</coordinates>
				</LineString>
			</Placemark>
			<Placemark>
				<TimeSpan>
					<begin>2012-10-06</begin>
				</TimeSpan>
				<styleUrl>#branch_style1</styleUrl>
				<LineString>
					<tessellate>1</tessellate>
					<altitudeMode>relativeToGround</altitudeMode>
					<coordinates>
						-9.708243836900886,51.25008322771011,1553232.589678398 -9.432967129907212,50.93859186169745,1560166.663739462 
					</coordinates>
				</LineString>
			</Placemark>
			<Placemark>
				<TimeSpan>
					<begin>2012-12-06</begin>
				</TimeSpan>
				<styleUrl>#branch_style1</styleUrl>
				<LineString>
					<tessellate>1</tessellate>
					<altitudeMode>relativeToGround</altitudeMode>
					<coordinates>
						-9.432967129907212,50.93859186169745,1560166.663739462 -9.154973158778668,50.62711141463051,1565839.997062151 
					</coordinates>
				</LineString>
			</Placemark>
			<Placemark>
				<TimeSpan>
					<begin>2013-02-06</begin>
				</TimeSpan>
				<styleUrl>#branch_style1</styleUrl>
				<LineString>
					<tessellate>1</tessellate>
					<altitudeMode>relativeToGround</altitudeMode>
					<coordinates>
						-9.154973158778668,50.62711141463051,1565839.997062151 -8.874274954333078,50.3156421902774,1570252.589646465 
					</coordinates>
				</LineString>
			</Placemark>
			<Placemark>
				<TimeSpan>
					<begin>2013-04-08</begin>
				</TimeSpan>
				<styleUrl>#branch_style1</styleUrl>
				<LineString>
					<tessellate>1</tessellate>
					<altitudeMode>relativeToGround</altitudeMode>
					<coordinates>
						-8.874274954333078,50.3156421902774,1570252.589646465 -8.590885996456015,50.00418450144208,1573404.441492403 
					</coordinates>
				</LineString>
			</Placemark>
			<Placemark>
				<TimeSpan>
					<begin>2013-06-08</begin>
				</TimeSpan>
				<styleUrl>#branch_style1</styleUrl>
				<LineString>
					<tessellate>1</tessellate>
					<altitudeMode>relativeToGround</altitudeMode>
					<coordinates>
						-8.590885996456015,50.00418450144208,1573404.441492403 -8.304820207927177,49.69273867040905,1575295.552599966 
					</coordinates>
				</LineString>
			</Placemark>
			<Placemark>
				<TimeSpan>
					<begin>2013-08-09</begin>
				</TimeSpan>
				<styleUrl>#branch_style1</styleUrl>
				<LineString>
					<tessellate>1</tessellate>
					<altitudeMode>relativeToGround</altitudeMode>
					<coordinates>
						-8.304820207927177,49.69273867040905,1575295.552599966 -8.016091948090628,49.38130502942418,1575925.922969154 
					</coordinates>
				</LineString>
			</Placemark>
			<Placemark>
				<TimeSpan>
					<begin>2013-10-09</begin>
				</TimeSpan>
				<styleUrl>#branch_style1</styleUrl>
				<LineString>
					<tessellate>1</tessellate>
					<altitudeMode>relativeToGround</altitudeMode>
					<coordinates>
						-8.016091948090628,49.38130502942418,1575925.922969154 -7.724716006367776,49.06988392121528,1575295.552599966 
					</coordinates>
				</LineString>
			</Placemark>
			<Placemark>
				<TimeSpan>
					<begin>2013-12-09</begin>
				</TimeSpan>
				<styleUrl>#branch_style1</styleUrl>
				<LineString>
					<tessellate>1</tessellate>
					<altitudeMode>relativeToGround</altitudeMode>
					<coordinates>
						-7.724716006367776,49.06988392121528,1575295.552599966 -7.430707595613332,48.7584756995569,1573404.441492403 
					</coordinates>
				</LineString>
			</Placemark>
			<Placemark>
				<TimeSpan>
					<begin>2014-02-08</begin>
				</TimeSpan>
				<styleUrl>#branch_style1</styleUrl>
				<LineString>
					<tessellate>1</tessellate>
					<altitudeMode>relativeToGround</altitudeMode>
					<coordinates>
						-7.430707595613332,48.7584756995569,1573404.441492403 -7.134082345312285,48.44708072988349,1570252.589646465 
					</coordinates>
				</LineString>
			</Placemark>
			<Placemark>
				<TimeSpan>
					<begin>2014-04-11</begin>
				</TimeSpan>
				<styleUrl>#branch_style1</styleUrl>
				<LineString>
					<tessellate>1</tessellate>
					<altitudeMode>relativeToGround</altitudeMode>
					<coordinates>
						-7.134082345312285,48.44708072988349,1570252.589646465 -6.834856294617881,48.13569938995639,1565839.997062151 
					</coordinates>
				</LineString>
			</Placemark>
			<Placemark>
				<TimeSpan>
					<begin>2014-06-11</begin>
				</TimeSpan>
				<styleUrl>#branch_style1</styleUrl>
				<LineString>
					<tessellate>1</tessellate>
					<altitudeMode>relativeToGround</altitudeMode>
					<coordinates>
						-6.834856294617881,48.13569938995639,1565839.997062151 -6.533045885225979,47.82433207059054,1560166.663739462 
					</coordinates>
				</LineString>
			</Placemark>
			<Placemark>
				<TimeSpan>
					<begin>2014-08-11</begin>
				</TimeSpan>
				<styleUrl>#branch_style1</styleUrl>
				<LineString>
					<tessellate>1</tessellate>
					<altitudeMode>relativeToGround</altitudeMode>
					<coordinates>
						-6.533045885225979,47.82433207059054,1560166.663739462 -6.228667954084083,47.51297917644754,1553232.589678398 
					</coordinates>
				</LineString>
			</Placemark>
			<Placemark>
				<TimeSpan>
					<begin>2014-10-11</begin>
				</TimeSpan>
				<styleUrl>#branch_style1</styleUrl>
				<LineString>
					<tessellate>1</tessellate>
					<altitudeMode>relativeToGround</altitudeMode>
					<coordinates>
						-6.228667954084083,47.51297917644754,1553232.589678398 -5.92173972592982,47.2016411269025,1545037.774878958 
					</coordinates>
				</LineString>
			</Placemark>
			<Placemark>
				<TimeSpan>
					<begin>2014-12-12</begin>
				</TimeSpan>
				<styleUrl>#branch_style1</styleUrl>
				<LineString>
					<tessellate>1</tessellate>
					<altitudeMode>relativeToGround</altitudeMode>
					<coordinates>
						-5.92173972592982,47.2016411269025,1545037.774878958 -5.612278805653642,46.89031835699356,1535582.219341144 
					</coordinates>
				</LineString>
			</Placemark>
			<Placemark>
				<TimeSpan>
					<begin>2015-02-11</begin>
				</TimeSpan>
				<styleUrl>#branch_style1</styleUrl>
				<LineString>
					<tessellate>1</tessellate>
					<altitudeMode>relativeToGround</altitudeMode>
					<coordinates>
						-5.612278805653642,46.89031835699356,1535582.219341144 -5.300303170478014,46.57901131846369,1524865.923064953 
					</coordinates>
				</LineString>
			</Placemark>
			<Placemark>
				<TimeSpan>
					<begin>2015-04-13</begin>
				</TimeSpan>
				<styleUrl>#branch_style1</styleUrl>
				<LineString>
					<tessellate>1</tessellate>
					<altitudeMode>relativeToGround</altitudeMode>
					<coordinates>
						-5.300303170478014,46.57901131846369,1524865.923064953 -4.985831161945268,46.26772048090622,1512888.886050388 
					</coordinates>
				</LineString>
			</Placemark>
			<Placemark>
				<TimeSpan>
					<begin>2015-06-13</begin>
				</TimeSpan>
				<styleUrl>#branch_style1</styleUrl>
				<LineString>
					<tessellate>1</tessellate>
					<altitudeMode>relativeToGround</altitudeMode>
					<coordinates>
						-4.985831161945268,46.26772048090622,1512888.886050388 -4.668881477702919,45.95644633302722,1499651.108297447 
					</coordinates>
				</LineString>
			</Placemark>
			<Placemark>
				<TimeSpan>
					<begin>2015-08-14</begin>
				</TimeSpan>
				<styleUrl>#branch_style1</styleUrl>
				<LineString>
					<tessellate>1</tessellate>
					<altitudeMode>relativeToGround</altitudeMode>
					<coordinates>
						-4.668881477702919,45.95644633302722,1499651.108297447 -4.349473163073005,45.64518938403926,1485152.589806131 
					</coordinates>
				</LineString>
			</Placemark>
			<Placemark>
				<TimeSpan>
					<begin>2015-10-14</begin>
				</TimeSpan>
				<styleUrl>#branch_style1</styleUrl>
				<LineString>
					<tessellate>1</tessellate>
					<altitudeMode>relativeToGround</altitudeMode>
					<coordinates>
						-4.349473163073005,45.64518938403926,1485152.589806131 -4.027625602391308,45.33395016520466,1469393.330576439 
					</coordinates>
				</LineString>
			</Placemark>
			<Placemark>
				<TimeSpan>
					<begin>2015-12-14</begin>
				</TimeSpan>
				<styleUrl>#branch_style1</styleUrl>
				<LineString>
					<tessellate>1</tessellate>
					<altitudeMode>relativeToGround</altitudeMode>
					<coordinates>
						-4.027625602391308,45.33395016520466,1469393.330576439 -3.703358510095497,45.02272923154761,1452373.330608372 
					</coordinates>
				</LineString>
			</Placemark>
			<Placemark>
				<TimeSpan>
					<begin>2016-02-13</begin>
				</TimeSpan>
				<styleUrl>#branch_style1</styleUrl>
				<LineString>
					<tessellate>1</tessellate>
					<altitudeMode>relativeToGround</altitudeMode>
					<coordinates>
						-3.703358510095497,45.02272923154761,1452373.330608372 -3.376691921541102,44.71152716375943,1434092.58990193 
					</coordinates>
				</LineString>
			</Placemark>
			<Placemark>
				<TimeSpan>
					<begin>2016-04-15</begin>
				</TimeSpan>
				<styleUrl>#branch_style1</styleUrl>
				<LineString>
					<tessellate>1</tessellate>
					<altitudeMode>relativeToGround</altitudeMode>
					<coordinates>
						-3.376691921541102,44.71152716375943,1434092.58990193 -3.047646183516955,44.40034457032404,1414551.108457112 
					</coordinates>
				</LineString>
			</Placemark>
			<Placemark>
				<TimeSpan>
					<begin>2016-06-15</begin>
				</TimeSpan>
				<styleUrl>#branch_style1</styleUrl>
				<LineString>
					<tessellate>1</tessellate>
					<altitudeMode>relativeToGround</altitudeMode>
					<coordinates>
						-3.047646183516955,44.40034457032404,1414551.108457112 -2.716241944427602,44.08918208989634,1393748.88627392 
					</coordinates>
				</LineString>
			</Placemark>
			<Placemark>
				<TimeSpan>
					<begin>2016-08-15</begin>
				</TimeSpan>
				<styleUrl>#branch_style1</styleUrl>
				<LineString>
					<tessellate>1</tessellate>
					<altitudeMode>relativeToGround</altitudeMode>
					<coordinates>
						-2.716241944427602,44.08918208989634,1393748.88627392 -2.382500144102197,43.77804039397194,1371685.923352351 
					</coordinates>
				</LineString>
			</Placemark>
			<Placemark>
				<TimeSpan>
					<begin>2016-10-15</begin>
				</TimeSpan>
				<styleUrl>#branch_style1</styleUrl>
				<LineString>
					<tessellate>1</tessellate>
					<altitudeMode>relativeToGround</altitudeMode>
					<coordinates>
						-2.382500144102197,43.77804039397194,1371685.923352351 -2.046442003183152,43.4669201898936,1348362.219692408 
					</coordinates>
				</LineString>
			</Placemark>
			<Placemark>
				<TimeSpan>
					<begin>2016-12-16</begin>
				</TimeSpan>
				<styleUrl>#branch_style1</styleUrl>
				<LineString>
					<tessellate>1</tessellate>
					<altitudeMode>relativeToGround</altitudeMode>
					<coordinates>
						-2.046442003183152,43.4669201898936,1348362.219692408 -1.708089012035317,43.15582222424887,1323777.775294089 
					</coordinates>
				</LineString>
			</Placemark>
			<Placemark>
				<TimeSpan>
					<begin>2017-02-15</begin>
				</TimeSpan>
				<styleUrl>#branch_style1</styleUrl>
				<LineString>
					<tessellate>1</tessellate>
					<altitudeMode>relativeToGround</altitudeMode>
					<coordinates>
						-1.708089012035317,43.15582222424887,1323777.775294089 -1.367462919106266,42.84474728672424,1297932.590157395 
					</coordinates>
				</LineString>
			</Placemark>
			<Placemark>
				<TimeSpan>
					<begin>2017-04-17</begin>
				</TimeSpan>
				<styleUrl>#branch_style1</styleUrl>
				<LineString>
					<tessellate>1</tessellate>
					<altitudeMode>relativeToGround</altitudeMode>
					<coordinates>
						-1.367462919106266,42.84474728672424,1297932.590157395 -1.024585718650987,42.53369621449454,1270826.664282325 
					</coordinates>
				</LineString>
			</Placemark>
			<Placemark>
				<TimeSpan>
					<begin>2017-06-17</begin>
				</TimeSpan>
				<styleUrl>#branch_style1</styleUrl>
				<LineString>
					<tessellate>1</tessellate>
					<altitudeMode>relativeToGround</altitudeMode>
					<coordinates>
						-1.024585718650987,42.53369621449454,1270826.664282325 -0.6794796377168461,42.22266989724323,1242459.997668881 
					</coordinates>
				</LineString>
			</Placemark>
			<Placemark>
				<TimeSpan>
					<begin>2017-08-18</begin>
				</TimeSpan>
				<styleUrl>#branch_style1</styleUrl>
				<LineString>
					<tessellate>1</tessellate>
					<altitudeMode>relativeToGround</altitudeMode>
					<coordinates>
						-0.6794796377168461,42.22266989724323,1242459.997668881 -0.3321671222587648,41.91166928293056,1212832.590317061 
					</coordinates>
				</LineString>
			</Placemark>
			<Placemark>
				<TimeSpan>
					<begin>2017-10-18</begin>
				</TimeSpan>
				<styleUrl>#branch_style1</styleUrl>
				<LineString>
					<tessellate>1</tessellate>
					<altitudeMode>relativeToGround</altitudeMode>
					<coordinates>
						-0.3321671222587648,41.91166928293056,1212832.590317061 0.01732917777417486,41.60069538445347,1181944.442226865 
					</coordinates>
				</LineString>
			</Placemark>
			<Placemark>
				<TimeSpan>
					<begin>2017-12-18</begin>
				</TimeSpan>
				<styleUrl>#branch_style1</styleUrl>
				<LineString>
					<tessellate>1</tessellate>
					<altitudeMode>relativeToGround</altitudeMode>
					<coordinates>
						0.01732917777417486,41.60069538445347,1181944.442226865 0.3689864245809852,41.28974928737598,1149795.553398295 
					</coordinates>
				</LineString>
			</Placemark>
			<Placemark>
				<TimeSpan>
					<begin>2018-02-18</begin>
				</TimeSpan>
				<styleUrl>#branch_style1</styleUrl>
				<LineString>
					<tessellate>1</tessellate>
					<altitudeMode>relativeToGround</altitudeMode>
					<coordinates>
						0.3689864245809852,41.28974928737598,1149795.553398295 0.7227816101285373,40.97883215895281,1116385.923831348 
					</coordinates>
				</LineString>
			</Placemark>
			<Placemark>
				<TimeSpan>
					<begin>2018-04-20</begin>
				</TimeSpan>
				<styleUrl>#branch_style1</styleUrl>
				<LineString>
					<tessellate>1</tessellate>
					<altitudeMode>relativeToGround</altitudeMode>
					<coordinates>
						0.7227816101285373,40.97883215895281,1116385.923831348 1.078691575565769,40.667945258728,1081715.553526027 
					</coordinates>
				</LineString>
			</Placemark>
			<Placemark>
				<TimeSpan>
					<begin>2018-06-20</begin>
				</TimeSpan>
				<styleUrl>#branch_style1</styleUrl>
				<LineString>
					<tessellate>1</tessellate>
					<altitudeMode>relativeToGround</altitudeMode>
					<coordinates>
						1.078691575565769,40.667945258728,1081715.553526027 1.436693032833949,40.35708995106656,1045784.442482331 
					</coordinates>
				</LineString>
			</Placemark>
			<Placemark>
				<TimeSpan>
					<begin>2018-08-20</begin>
				</TimeSpan>
				<styleUrl>#branch_style1</styleUrl>
				<LineString>
					<tessellate>1</tessellate>
					<altitudeMode>relativeToGround</altitudeMode>
					<coordinates>
						1.436693032833949,40.35708995106656,1045784.442482331 1.796762588993498,40.0462677200797,1008592.590700259 
					</coordinates>
				</LineString>
			</Placemark>
			<Placemark>
				<TimeSpan>
					<begin>2018-10-21</begin>
				</TimeSpan>
				<styleUrl>#branch_style1</styleUrl>
				<LineString>
					<tessellate>1</tessellate>
					<altitudeMode>relativeToGround</altitudeMode>
					<coordinates>
						1.796762588993498,40.0462677200797,1008592.590700259 2.15887677394142,39.73548018754266,970139.9981798106 
					</coordinates>
				</LineString>
			</Placemark>
			<Placemark>
				<TimeSpan>
					<begin>2018-12-21</begin>
				</TimeSpan>
				<styleUrl>#branch_style1</styleUrl>
				<LineString>
					<tessellate>1</tessellate>
					<altitudeMode>relativeToGround</altitudeMode>
					<coordinates>
						2.15887677394142,39.73548018754266,970139.9981798106 2.523012072410439,39.42472913459298,930426.6649209884 
					</coordinates>
				</LineString>
			</Placemark>
			<Placemark>
				<TimeSpan>
					<begin>2019-02-20</begin>
				</TimeSpan>
				<styleUrl>#branch_style1</styleUrl>
				<LineString>
					<tessellate>1</tessellate>
					<altitudeMode>relativeToGround</altitudeMode>
					<coordinates>
						2.523012072410439,39.42472913459298,930426.6649209884 2.889144961437354,39.11401652826024,889452.5909237898 
					</coordinates>
				</LineString>
			</Placemark>
			<Placemark>
				<TimeSpan>
					<begin>2019-04-22</begin>
				</TimeSpan>
				<styleUrl>#branch_style1</styleUrl>
				<LineString>
					<tessellate>1</tessellate>
					<altitudeMode>relativeToGround</altitudeMode>
					<coordinates>
						2.889144961437354,39.11401652826024,889452.5909237898 3.257251954907495,38.80334455424933,847217.7761882172 
					</coordinates>
				</LineString>
			</Placemark>
			<Placemark>
				<TimeSpan>
					<begin>2019-06-23</begin>
				</TimeSpan>
				<styleUrl>#branch_style1</styleUrl>
				<LineString>
					<tessellate>1</tessellate>
					<altitudeMode>relativeToGround</altitudeMode>
					<coordinates>
						3.257251954907495,38.80334455424933,847217.7761882172 3.627309657388235,38.49271565793281,803722.2207142683 
					</coordinates>
				</LineString>
			</Placemark>
			<Placemark>
				<TimeSpan>
					<begin>2019-08-23</begin>
				</TimeSpan>
				<styleUrl>#branch_style1</styleUrl>
				<LineString>
					<tessellate>1</tessellate>
					<altitudeMode>relativeToGround</altitudeMode>
					<coordinates>
						3.627309657388235,38.49271565793281,803722.2207142683 3.999294830348034,38.18213259629057,758965.9245019443 
					</coordinates>
				</LineString>
			</Placemark>
			<Placemark>
				<TimeSpan>
					<begin>2019-10-23</begin>
				</TimeSpan>
				<styleUrl>#branch_style1</styleUrl>
				<LineString>
					<tessellate>1</tessellate>
					<altitudeMode>relativeToGround</altitudeMode>
					<coordinates>
						3.999294830348034,38.18213259629057,758965.9245019443 4.373184475187951,37.87159850470947,712948.8875512443 
					</coordinates>
				</LineString>
			</Placemark>
			<Placemark>
				<TimeSpan>
					<begin>2019-12-23</begin>
				</TimeSpan>
				<styleUrl>#branch_style1</styleUrl>
				<LineString>
					<tessellate>1</tessellate>
					<altitudeMode>relativeToGround</altitudeMode>
					<coordinates>
						4.373184475187951,37.87159850470947,712948.8875512443 4.748955939554707,37.56111698436253,665671.1098621711 
					</coordinates>
				</LineString>
			</Placemark>
			<Placemark>
				<TimeSpan>
					<begin>2020-02-23</begin>
				</TimeSpan>
				<styleUrl>#branch_style1</styleUrl>
				<LineString>
					<tessellate>1</tessellate>
					<altitudeMode>relativeToGround</altitudeMode>
					<coordinates>
						4.748955939554707,37.56111698436253,665671.1098621711 5.126587056641864,37.25069221874811,617132.5914347209 
					</coordinates>
				</LineString>
			</Placemark>
			<Placemark>
				<TimeSpan>
					<begin>2020-04-24</begin>
				</TimeSpan>
				<styleUrl>#branch_style1</styleUrl>
				<LineString>
					<tessellate>1</tessellate>
					<altitudeMode>relativeToGround</altitudeMode>
					<coordinates>
						5.126587056641864,37.25069221874811,617132.5914347209 5.506056332479401,36.94032913265362,567333.3322688947 
					</coordinates>
				</LineString>
			</Placemark>
			<Placemark>
				<TimeSpan>
					<begin>2020-06-24</begin>
				</TimeSpan>
				<styleUrl>#branch_style1</styleUrl>
				<LineString>
					<tessellate>1</tessellate>
					<altitudeMode>relativeToGround</altitudeMode>
					<coordinates>
						5.506056332479401,36.94032913265362,567333.3322688947 5.887343205215488,36.63003361477094,516273.3323646942 
					</coordinates>
				</LineString>
			</Placemark>
			<Placemark>
				<TimeSpan>
					<begin>2020-08-24</begin>
				</TimeSpan>
				<styleUrl>#branch_style1</styleUrl>
				<LineString>
					<tessellate>1</tessellate>
					<altitudeMode>relativeToGround</altitudeMode>
					<coordinates>
						5.887343205215488,36.63003361477094,516273.3323646942 6.270428416396214,36.31981283935085,463952.5917221187 
					</coordinates>
				</LineString>
			</Placemark>
			<Placemark>
				<TimeSpan>
					<begin>2020-10-25</begin>
				</TimeSpan>
				<styleUrl>#branch_style1</styleUrl>
				<LineString>
					<tessellate>1</tessellate>
					<altitudeMode>relativeToGround</altitudeMode>
					<coordinates>
						6.270428416396214,36.31981283935085,463952.5917221187 6.655294564255194,36.00967574884027,410371.110341167 
					</coordinates>
				</LineString>
			</Placemark>
			<Placemark>
				<TimeSpan>
					<begin>2020-12-25</begin>
				</TimeSpan>
				<styleUrl>#branch_style1</styleUrl>
				<LineString>
					<tessellate>1</tessellate>
					<altitudeMode>relativeToGround</altitudeMode>
					<coordinates>
						6.655294564255194,36.00967574884027,410371.110341167 7.041926969038885,35.69963381257271,355528.8882218404 
					</coordinates>
				</LineString>
			</Placemark>
			<Placemark>
				<TimeSpan>
					<begin>2021-02-24</begin>
				</TimeSpan>
				<styleUrl>#branch_style1</styleUrl>
				<LineString>
					<tessellate>1</tessellate>
					<altitudeMode>relativeToGround</altitudeMode>
					<coordinates>
						7.041926969038885,35.69963381257271,355528.8882218404 7.43031511042473,35.38970229172098,299425.9253641395 
					</coordinates>
				</LineString>
			</Placemark>
			<Placemark>
				<TimeSpan>
					<begin>2021-04-26</begin>
				</TimeSpan>
				<styleUrl>#branch_style1</styleUrl>
				<LineString>
					<tessellate>1</tessellate>
					<altitudeMode>relativeToGround</altitudeMode>
					<coordinates>
						7.43031511042473,35.38970229172098,299425.9253641395 7.820455209169778,35.07990251713878,242062.2217680616 
					</coordinates>
				</LineString>
			</Placemark>
			<Placemark>
				<TimeSpan>
					<begin>2021-06-27</begin>
				</TimeSpan>
				<styleUrl>#branch_style1</styleUrl>
				<LineString>
					<tessellate>1</tessellate>
					<altitudeMode>relativeToGround</altitudeMode>
					<coordinates>
						7.820455209169778,35.07990251713878,242062.2217680616 8.212355383378995,34.77026644711264,183437.7774336087 
					</coordinates>
				</LineString>
			</Placemark>
			<Placemark>
				<TimeSpan>
					<begin>2021-08-27</begin>
				</TimeSpan>
				<styleUrl>#branch_style1</styleUrl>
				<LineString>
					<tessellate>1</tessellate>
					<altitudeMode>relativeToGround</altitudeMode>
					<coordinates>
						8.212355383378995,34.77026644711264,183437.7774336087 8.606047670707323,34.46084730760921,123552.5923607815 
					</coordinates>
				</LineString>
			</Placemark>
			<Placemark>
				<TimeSpan>
					<begin>2021-10-27</begin>
				</TimeSpan>
				<styleUrl>#branch_style1</styleUrl>
				<LineString>
					<tessellate>1</tessellate>
					<altitudeMode>relativeToGround</altitudeMode>
					<coordinates>
						8.606047670707323,34.46084730760921,123552.5923607815 9.001624082443294,34.15175153220138,62406.6665495783 
					</coordinates>
				</LineString>
			</Placemark>
			<Placemark>
				<TimeSpan>
					<begin>2021-12-28</begin>
				</TimeSpan>
				<styleUrl>#branch_style1</styleUrl>
				<LineString>
					<tessellate>1</tessellate>
					<altitudeMode>relativeToGround</altitudeMode>
					<coordinates>
						9.001624082443294,34.15175153220138,62406.6665495783 9.400137901306152,33.84394073486328,-9.313225746154785e-10 
					</coordinates>
				</LineString>
			</Placemark>
		</Folder>
		<Folder>
			<name>ICELAND:USA</name>
			<Placemark>
				<TimeSpan>
					<begin>1998-05-03</begin>
				</TimeSpan>
				<styleUrl>#branch_style2</styleUrl>
				<LineString>
					<tessellate>1</tessellate>
					<altitudeMode>relativeToGround</altitudeMode>
					<coordinates>
						-19.02083587646484,64.96305084228516,0 -19.5033151901295,64.70701305515747,94458.06666605454 
					</coordinates>
				</LineString>
			</Placemark>
			<Placemark>
				<TimeSpan>
					<begin>1998-06</begin>
				</TimeSpan>
				<styleUrl>#branch_style2</styleUrl>
				<LineString>
					<tessellate>1</tessellate>
					<altitudeMode>relativeToGround</altitudeMode>
					<coordinates>
						-19.5033151901295,64.70701305515747,94458.06666605454 -19.99292887437275,64.45099856055272,187007.8895610777 
					</coordinates>
				</LineString>
			</Placemark>
			<Placemark>
				<TimeSpan>
					<begin>1998-06-30</begin>
				</TimeSpan>
				<styleUrl>#branch_style2</styleUrl>
				<LineString>
					<tessellate>1</tessellate>
					<altitudeMode>relativeToGround</altitudeMode>
					<coordinates>
						-19.99292887437275,64.45099856055272,187007.8895610777 -20.48968819981383,64.19500806544762,277649.4686850694 
					</coordinates>
				</LineString>
			</Placemark>
			<Placemark>
				<TimeSpan>
					<begin>1998-07-29</begin>
				</TimeSpan>
				<styleUrl>#branch_style2</styleUrl>
				<LineString>
					<tessellate>1</tessellate>
					<altitudeMode>relativeToGround</altitudeMode>
					<coordinates>
						-20.48968819981383,64.19500806544762,277649.4686850694 -20.99360330827981,63.93904229521493,366382.8040380297 
					</coordinates>
				</LineString>
			</Placemark>
			<Placemark>
				<TimeSpan>
					<begin>1998-08-26</begin>
				</TimeSpan>
				<styleUrl>#branch_style2</styleUrl>
				<LineString>
					<tessellate>1</tessellate>
					<altitudeMode>relativeToGround</altitudeMode>
					<coordinates>
						-20.99360330827981,63.93904229521493,366382.8040380297 -21.50468321358947,63.68310199390225,453207.8956199586 
					</coordinates>
				</LineString>
			</Placemark>
			<Placemark>
				<TimeSpan>
					<begin>1998-09-24</begin>
				</TimeSpan>
				<styleUrl>#branch_style2</styleUrl>
				<LineString>
					<tessellate>1</tessellate>
					<altitudeMode>relativeToGround</altitudeMode>
					<coordinates>
						-21.50468321358947,63.68310199390225,453207.8956199586 -22.02293580272272,63.42718792452563,538124.7434308563 
					</coordinates>
				</LineString>
			</Placemark>
			<Placemark>
				<TimeSpan>
					<begin>1998-10-23</begin>
				</TimeSpan>
				<styleUrl>#branch_style2</styleUrl>
				<LineString>
					<tessellate>1</tessellate>
					<altitudeMode>relativeToGround</altitudeMode>
					<coordinates>
						-22.02293580272272,63.42718792452563,538124.7434308563 -22.54836783737425,63.1713008693786,621133.3474707223 
					</coordinates>
				</LineString>
			</Placemark>
			<Placemark>
				<TimeSpan>
					<begin>1998-11-21</begin>
				</TimeSpan>
				<styleUrl>#branch_style2</styleUrl>
				<LineString>
					<tessellate>1</tessellate>
					<altitudeMode>relativeToGround</altitudeMode>
					<coordinates>
						-22.54836783737425,63.1713008693786,621133.3474707223 -23.08098495588768,62.91544163035705,702233.707739557 
					</coordinates>
				</LineString>
			</Placemark>
			<Placemark>
				<TimeSpan>
					<begin>1998-12-19</begin>
				</TimeSpan>
				<styleUrl>#branch_style2</styleUrl>
				<LineString>
					<tessellate>1</tessellate>
					<altitudeMode>relativeToGround</altitudeMode>
					<coordinates>
						-23.08098495588768,62.91544163035705,702233.707739557 -23.62079167556799,62.65961102930113,781425.8242373604 
					</coordinates>
				</LineString>
			</Placemark>
			<Placemark>
				<TimeSpan>
					<begin>1999-01-17</begin>
				</TimeSpan>
				<styleUrl>#branch_style2</styleUrl>
				<LineString>
					<tessellate>1</tessellate>
					<altitudeMode>relativeToGround</altitudeMode>
					<coordinates>
						-23.62079167556799,62.65961102930113,781425.8242373604 -24.1677913953681,62.4038099083544,858709.696964132 
					</coordinates>
				</LineString>
			</Placemark>
			<Placemark>
				<TimeSpan>
					<begin>1999-02-15</begin>
				</TimeSpan>
				<styleUrl>#branch_style2</styleUrl>
				<LineString>
					<tessellate>1</tessellate>
					<altitudeMode>relativeToGround</altitudeMode>
					<coordinates>
						-24.1677913953681,62.4038099083544,858709.696964132 -24.72198639894746,62.1480391303418,934085.3259198726 
					</coordinates>
				</LineString>
			</Placemark>
			<Placemark>
				<TimeSpan>
					<begin>1999-03-16</begin>
				</TimeSpan>
				<styleUrl>#branch_style2</styleUrl>
				<LineString>
					<tessellate>1</tessellate>
					<altitudeMode>relativeToGround</altitudeMode>
					<coordinates>
						-24.72198639894746,62.1480391303418,934085.3259198726 -25.28337785809721,61.89229957916673,1007552.711104582 
					</coordinates>
				</LineString>
			</Placemark>
			<Placemark>
				<TimeSpan>
					<begin>1999-04-14</begin>
				</TimeSpan>
				<styleUrl>#branch_style2</styleUrl>
				<LineString>
					<tessellate>1</tessellate>
					<altitudeMode>relativeToGround</altitudeMode>
					<coordinates>
						-25.28337785809721,61.89229957916673,1007552.711104582 -25.85196583652952,61.63659216022879,1079111.85251826 
					</coordinates>
				</LineString>
			</Placemark>
			<Placemark>
				<TimeSpan>
					<begin>1999-05-12</begin>
				</TimeSpan>
				<styleUrl>#branch_style2</styleUrl>
				<LineString>
					<tessellate>1</tessellate>
					<altitudeMode>relativeToGround</altitudeMode>
					<coordinates>
						-25.85196583652952,61.63659216022879,1079111.85251826 -26.42774929402621,61.38091780086285,1148762.750160906 
					</coordinates>
				</LineString>
			</Placemark>
			<Placemark>
				<TimeSpan>
					<begin>1999-06-10</begin>
				</TimeSpan>
				<styleUrl>#branch_style2</styleUrl>
				<LineString>
					<tessellate>1</tessellate>
					<altitudeMode>relativeToGround</altitudeMode>
					<coordinates>
						-26.42774929402621,61.38091780086285,1148762.750160906 -27.01072609094256,61.12527745080099,1216505.40403252 
					</coordinates>
				</LineString>
			</Placemark>
			<Placemark>
				<TimeSpan>
					<begin>1999-07-09</begin>
				</TimeSpan>
				<styleUrl>#branch_style2</styleUrl>
				<LineString>
					<tessellate>1</tessellate>
					<altitudeMode>relativeToGround</altitudeMode>
					<coordinates>
						-27.01072609094256,61.12527745080099,1216505.40403252 -27.60089299306136,60.86967208265859,1282339.814133104 
					</coordinates>
				</LineString>
			</Placemark>
			<Placemark>
				<TimeSpan>
					<begin>1999-08-07</begin>
				</TimeSpan>
				<styleUrl>#branch_style2</styleUrl>
				<LineString>
					<tessellate>1</tessellate>
					<altitudeMode>relativeToGround</altitudeMode>
					<coordinates>
						-27.60089299306136,60.86967208265859,1282339.814133104 -28.19824567679347,60.6141026924456,1346265.980462656 
					</coordinates>
				</LineString>
			</Placemark>
			<Placemark>
				<TimeSpan>
					<begin>1999-09-04</begin>
				</TimeSpan>
				<styleUrl>#branch_style2</styleUrl>
				<LineString>
					<tessellate>1</tessellate>
					<altitudeMode>relativeToGround</altitudeMode>
					<coordinates>
						-28.19824567679347,60.6141026924456,1346265.980462656 -28.80277873471921,60.35857030010499,1408283.903021177 
					</coordinates>
				</LineString>
			</Placemark>
			<Placemark>
				<TimeSpan>
					<begin>1999-10-03</begin>
				</TimeSpan>
				<styleUrl>#branch_style2</styleUrl>
				<LineString>
					<tessellate>1</tessellate>
					<altitudeMode>relativeToGround</altitudeMode>
					<coordinates>
						-28.80277873471921,60.35857030010499,1408283.903021177 -29.4144856814657,60.10307595007962,1468393.581808666 
					</coordinates>
				</LineString>
			</Placemark>
			<Placemark>
				<TimeSpan>
					<begin>1999-11</begin>
				</TimeSpan>
				<styleUrl>#branch_style2</styleUrl>
				<LineString>
					<tessellate>1</tessellate>
					<altitudeMode>relativeToGround</altitudeMode>
					<coordinates>
						-29.4144856814657,60.10307595007962,1468393.581808666 -30.03335895991563,59.84762071190959,1526595.016825124 
					</coordinates>
				</LineString>
			</Placemark>
			<Placemark>
				<TimeSpan>
					<begin>1999-11-30</begin>
				</TimeSpan>
				<styleUrl>#branch_style2</styleUrl>
				<LineString>
					<tessellate>1</tessellate>
					<altitudeMode>relativeToGround</altitudeMode>
					<coordinates>
						-30.03335895991563,59.84762071190959,1526595.016825124 -30.6593899477413,59.59220568086172,1582888.20807055 
					</coordinates>
				</LineString>
			</Placemark>
			<Placemark>
				<TimeSpan>
					<begin>1999-12-28</begin>
				</TimeSpan>
				<styleUrl>#branch_style2</styleUrl>
				<LineString>
					<tessellate>1</tessellate>
					<altitudeMode>relativeToGround</altitudeMode>
					<coordinates>
						-30.6593899477413,59.59220568086172,1582888.20807055 -31.29256896425941,59.33683197859333,1637273.155544946 
					</coordinates>
				</LineString>
			</Placemark>
			<Placemark>
				<TimeSpan>
					<begin>2000-01-26</begin>
				</TimeSpan>
				<styleUrl>#branch_style2</styleUrl>
				<LineString>
					<tessellate>1</tessellate>
					<altitudeMode>relativeToGround</altitudeMode>
					<coordinates>
						-31.29256896425941,59.33683197859333,1637273.155544946 -31.93288527760082,59.08150075385259,1689749.859248309 
					</coordinates>
				</LineString>
			</Placemark>
			<Placemark>
				<TimeSpan>
					<begin>2000-02-24</begin>
				</TimeSpan>
				<styleUrl>#branch_style2</styleUrl>
				<LineString>
					<tessellate>1</tessellate>
					<altitudeMode>relativeToGround</altitudeMode>
					<coordinates>
						-31.93288527760082,59.08150075385259,1689749.859248309 -32.58032711218932,58.82621318321766,1740318.319180641 
					</coordinates>
				</LineString>
			</Placemark>
			<Placemark>
				<TimeSpan>
					<begin>2000-03-24</begin>
				</TimeSpan>
				<styleUrl>#branch_style2</styleUrl>
				<LineString>
					<tessellate>1</tessellate>
					<altitudeMode>relativeToGround</altitudeMode>
					<coordinates>
						-32.58032711218932,58.82621318321766,1740318.319180641 -33.23488165652435,58.5709704718775,1788978.535341942 
					</coordinates>
				</LineString>
			</Placemark>
			<Placemark>
				<TimeSpan>
					<begin>2000-04-22</begin>
				</TimeSpan>
				<styleUrl>#branch_style2</styleUrl>
				<LineString>
					<tessellate>1</tessellate>
					<altitudeMode>relativeToGround</altitudeMode>
					<coordinates>
						-33.23488165652435,58.5709704718775,1788978.535341942 -33.89653507126223,58.31577385445664,1835730.507732211 
					</coordinates>
				</LineString>
			</Placemark>
			<Placemark>
				<TimeSpan>
					<begin>2000-05-20</begin>
				</TimeSpan>
				<styleUrl>#branch_style2</styleUrl>
				<LineString>
					<tessellate>1</tessellate>
					<altitudeMode>relativeToGround</altitudeMode>
					<coordinates>
						-33.89653507126223,58.31577385445664,1835730.507732211 -34.56527249758874,58.06062459588757,1880574.23635145 
					</coordinates>
				</LineString>
			</Placemark>
			<Placemark>
				<TimeSpan>
					<begin>2000-06-18</begin>
				</TimeSpan>
				<styleUrl>#branch_style2</styleUrl>
				<LineString>
					<tessellate>1</tessellate>
					<altitudeMode>relativeToGround</altitudeMode>
					<coordinates>
						-34.56527249758874,58.06062459588757,1880574.23635145 -35.24107806587919,57.80552399233375,1923509.721199656 
					</coordinates>
				</LineString>
			</Placemark>
			<Placemark>
				<TimeSpan>
					<begin>2000-07-17</begin>
				</TimeSpan>
				<styleUrl>#branch_style2</styleUrl>
				<LineString>
					<tessellate>1</tessellate>
					<altitudeMode>relativeToGround</altitudeMode>
					<coordinates>
						-35.24107806587919,57.80552399233375,1923509.721199656 -35.92393490463885,57.55047337216642,1964536.962276831 
					</coordinates>
				</LineString>
			</Placemark>
			<Placemark>
				<TimeSpan>
					<begin>2000-08-15</begin>
				</TimeSpan>
				<styleUrl>#branch_style2</styleUrl>
				<LineString>
					<tessellate>1</tessellate>
					<altitudeMode>relativeToGround</altitudeMode>
					<coordinates>
						-35.92393490463885,57.55047337216642,1964536.962276831 -36.61382514971807,57.2954740969999,2003655.959582975 
					</coordinates>
				</LineString>
			</Placemark>
			<Placemark>
				<TimeSpan>
					<begin>2000-09-12</begin>
				</TimeSpan>
				<styleUrl>#branch_style2</styleUrl>
				<LineString>
					<tessellate>1</tessellate>
					<altitudeMode>relativeToGround</altitudeMode>
					<coordinates>
						-36.61382514971807,57.2954740969999,2003655.959582975 -37.31072995379724,57.04052756278892,2040866.713118088 
					</coordinates>
				</LineString>
			</Placemark>
			<Placemark>
				<TimeSpan>
					<begin>2000-10-11</begin>
				</TimeSpan>
				<styleUrl>#branch_style2</styleUrl>
				<LineString>
					<tessellate>1</tessellate>
					<altitudeMode>relativeToGround</altitudeMode>
					<coordinates>
						-37.31072995379724,57.04052756278892,2040866.713118088 -38.01462949613435,56.78563520099278,2076169.222882169 
					</coordinates>
				</LineString>
			</Placemark>
			<Placemark>
				<TimeSpan>
					<begin>2000-11-09</begin>
				</TimeSpan>
				<styleUrl>#branch_style2</styleUrl>
				<LineString>
					<tessellate>1</tessellate>
					<altitudeMode>relativeToGround</altitudeMode>
					<coordinates>
						-38.01462949613435,56.78563520099278,2076169.222882169 -38.72550299257118,56.53079847981149,2109563.488875218 
					</coordinates>
				</LineString>
			</Placemark>
			<Placemark>
				<TimeSpan>
					<begin>2000-12-08</begin>
				</TimeSpan>
				<styleUrl>#branch_style2</styleUrl>
				<LineString>
					<tessellate>1</tessellate>
					<altitudeMode>relativeToGround</altitudeMode>
					<coordinates>
						-38.72550299257118,56.53079847981149,2109563.488875218 -39.44332870579055,56.27601890549886,2141049.511097237 
					</coordinates>
				</LineString>
			</Placemark>
			<Placemark>
				<TimeSpan>
					<begin>2001-01-05</begin>
				</TimeSpan>
				<styleUrl>#branch_style2</styleUrl>
				<LineString>
					<tessellate>1</tessellate>
					<altitudeMode>relativeToGround</altitudeMode>
					<coordinates>
						-39.44332870579055,56.27601890549886,2141049.511097237 -40.16808395582098,56.02129802375916,2170627.289548223 
					</coordinates>
				</LineString>
			</Placemark>
			<Placemark>
				<TimeSpan>
					<begin>2001-02-03</begin>
				</TimeSpan>
				<styleUrl>#branch_style2</styleUrl>
				<LineString>
					<tessellate>1</tessellate>
					<altitudeMode>relativeToGround</altitudeMode>
					<coordinates>
						-40.16808395582098,56.02129802375916,2170627.289548223 -40.89974513078144,55.76663742123312,2198296.824228179 
					</coordinates>
				</LineString>
			</Placemark>
			<Placemark>
				<TimeSpan>
					<begin>2001-03-04</begin>
				</TimeSpan>
				<styleUrl>#branch_style2</styleUrl>
				<LineString>
					<tessellate>1</tessellate>
					<altitudeMode>relativeToGround</altitudeMode>
					<coordinates>
						-40.89974513078144,55.76663742123312,2198296.824228179 -41.63828769786268,55.51203872708098,2224058.115137103 
					</coordinates>
				</LineString>
			</Placemark>
			<Placemark>
				<TimeSpan>
					<begin>2001-04-02</begin>
				</TimeSpan>
				<styleUrl>#branch_style2</styleUrl>
				<LineString>
					<tessellate>1</tessellate>
					<altitudeMode>relativeToGround</altitudeMode>
					<coordinates>
						-41.63828769786268,55.51203872708098,2224058.115137103 -42.38368621453852,55.25750361466979,2247911.162274995 
					</coordinates>
				</LineString>
			</Placemark>
			<Placemark>
				<TimeSpan>
					<begin>2001-05</begin>
				</TimeSpan>
				<styleUrl>#branch_style2</styleUrl>
				<LineString>
					<tessellate>1</tessellate>
					<altitudeMode>relativeToGround</altitudeMode>
					<coordinates>
						-42.38368621453852,55.25750361466979,2247911.162274995 -43.13591434000307,55.00303380337392,2269855.965641856 
					</coordinates>
				</LineString>
			</Placemark>
			<Placemark>
				<TimeSpan>
					<begin>2001-05-29</begin>
				</TimeSpan>
				<styleUrl>#branch_style2</styleUrl>
				<LineString>
					<tessellate>1</tessellate>
					<altitudeMode>relativeToGround</altitudeMode>
					<coordinates>
						-43.13591434000307,55.00303380337392,2269855.965641856 -43.8949448468282,54.74863106049812,2289892.525237686 
					</coordinates>
				</LineString>
			</Placemark>
			<Placemark>
				<TimeSpan>
					<begin>2001-06-27</begin>
				</TimeSpan>
				<styleUrl>#branch_style2</styleUrl>
				<LineString>
					<tessellate>1</tessellate>
					<altitudeMode>relativeToGround</altitudeMode>
					<coordinates>
						-43.8949448468282,54.74863106049812,2289892.525237686 -44.66074963283792,54.49429720333298,2308020.841062484 
					</coordinates>
				</LineString>
			</Placemark>
			<Placemark>
				<TimeSpan>
					<begin>2001-07-26</begin>
				</TimeSpan>
				<styleUrl>#branch_style2</styleUrl>
				<LineString>
					<tessellate>1</tessellate>
					<altitudeMode>relativeToGround</altitudeMode>
					<coordinates>
						-44.66074963283792,54.49429720333298,2308020.841062484 -45.4332997331942,54.24003410135478,2324240.913116251 
					</coordinates>
				</LineString>
			</Placemark>
			<Placemark>
				<TimeSpan>
					<begin>2001-08-24</begin>
				</TimeSpan>
				<styleUrl>#branch_style2</styleUrl>
				<LineString>
					<tessellate>1</tessellate>
					<altitudeMode>relativeToGround</altitudeMode>
					<coordinates>
						-45.4332997331942,54.24003410135478,2324240.913116251 -46.21256533269128,53.98584367858177,2338552.741398987 
					</coordinates>
				</LineString>
			</Placemark>
			<Placemark>
				<TimeSpan>
					<begin>2001-09-21</begin>
				</TimeSpan>
				<styleUrl>#branch_style2</styleUrl>
				<LineString>
					<tessellate>1</tessellate>
					<altitudeMode>relativeToGround</altitudeMode>
					<coordinates>
						-46.21256533269128,53.98584367858177,2338552.741398987 -46.99851577825412,53.73172791610095,2350956.325910691 
					</coordinates>
				</LineString>
			</Placemark>
			<Placemark>
				<TimeSpan>
					<begin>2001-10-20</begin>
				</TimeSpan>
				<styleUrl>#branch_style2</styleUrl>
				<LineString>
					<tessellate>1</tessellate>
					<altitudeMode>relativeToGround</altitudeMode>
					<coordinates>
						-46.99851577825412,53.73172791610095,2350956.325910691 -47.79111959163895,53.47768885478067,2361451.666651363 
					</coordinates>
				</LineString>
			</Placemark>
			<Placemark>
				<TimeSpan>
					<begin>2001-11-18</begin>
				</TimeSpan>
				<styleUrl>#branch_style2</styleUrl>
				<LineString>
					<tessellate>1</tessellate>
					<altitudeMode>relativeToGround</altitudeMode>
					<coordinates>
						-47.79111959163895,53.47768885478067,2361451.666651363 -48.5903444823316,53.2237285981859,2370038.763621005 
					</coordinates>
				</LineString>
			</Placemark>
			<Placemark>
				<TimeSpan>
					<begin>2001-12-17</begin>
				</TimeSpan>
				<styleUrl>#branch_style2</styleUrl>
				<LineString>
					<tessellate>1</tessellate>
					<altitudeMode>relativeToGround</altitudeMode>
					<coordinates>
						-48.5903444823316,53.2237285981859,2370038.763621005 -49.39615736064368,52.96984931571532,2376717.616819615 
					</coordinates>
				</LineString>
			</Placemark>
			<Placemark>
				<TimeSpan>
					<begin>2002-01-14</begin>
				</TimeSpan>
				<styleUrl>#branch_style2</styleUrl>
				<LineString>
					<tessellate>1</tessellate>
					<altitudeMode>relativeToGround</altitudeMode>
					<coordinates>
						-49.39615736064368,52.96984931571532,2376717.616819615 -50.20852435100301,52.71605324598114,2381488.226247194 
					</coordinates>
				</LineString>
			</Placemark>
			<Placemark>
				<TimeSpan>
					<begin>2002-02-12</begin>
				</TimeSpan>
				<styleUrl>#branch_style2</styleUrl>
				<LineString>
					<tessellate>1</tessellate>
					<altitudeMode>relativeToGround</altitudeMode>
					<coordinates>
						-50.20852435100301,52.71605324598114,2381488.226247194 -51.02741080543911,52.46234270045488,2384350.591903741 
					</coordinates>
				</LineString>
			</Placemark>
			<Placemark>
				<TimeSpan>
					<begin>2002-03-13</begin>
				</TimeSpan>
				<styleUrl>#branch_style2</styleUrl>
				<LineString>
					<tessellate>1</tessellate>
					<altitudeMode>relativeToGround</altitudeMode>
					<coordinates>
						-51.02741080543911,52.46234270045488,2384350.591903741 -51.85278131726299,52.20872006740589,2385304.713789257 
					</coordinates>
				</LineString>
			</Placemark>
			<Placemark>
				<TimeSpan>
					<begin>2002-04-11</begin>
				</TimeSpan>
				<styleUrl>#branch_style2</styleUrl>
				<LineString>
					<tessellate>1</tessellate>
					<altitudeMode>relativeToGround</altitudeMode>
					<coordinates>
						-51.85278131726299,52.20872006740589,2385304.713789257 -52.68459973494249,51.95518781616138,2384350.591903741 
					</coordinates>
				</LineString>
			</Placemark>
			<Placemark>
				<TimeSpan>
					<begin>2002-05-10</begin>
				</TimeSpan>
				<styleUrl>#branch_style2</styleUrl>
				<LineString>
					<tessellate>1</tessellate>
					<altitudeMode>relativeToGround</altitudeMode>
					<coordinates>
						-52.68459973494249,51.95518781616138,2384350.591903741 -53.52282917617494,51.70174850172136,2381488.226247194 
					</coordinates>
				</LineString>
			</Placemark>
			<Placemark>
				<TimeSpan>
					<begin>2002-06-07</begin>
				</TimeSpan>
				<styleUrl>#branch_style2</styleUrl>
				<LineString>
					<tessellate>1</tessellate>
					<altitudeMode>relativeToGround</altitudeMode>
					<coordinates>
						-53.52282917617494,51.70174850172136,2381488.226247194 -54.36743204216098,51.44840476976534,2376717.616819615 
					</coordinates>
				</LineString>
			</Placemark>
			<Placemark>
				<TimeSpan>
					<begin>2002-07-06</begin>
				</TimeSpan>
				<styleUrl>#branch_style2</styleUrl>
				<LineString>
					<tessellate>1</tessellate>
					<altitudeMode>relativeToGround</altitudeMode>
					<coordinates>
						-54.36743204216098,51.44840476976534,2376717.616819615 -55.21837003208334,51.1951593620928,2370038.763621005 
					</coordinates>
				</LineString>
			</Placemark>
			<Placemark>
				<TimeSpan>
					<begin>2002-08-04</begin>
				</TimeSpan>
				<styleUrl>#branch_style2</styleUrl>
				<LineString>
					<tessellate>1</tessellate>
					<altitudeMode>relativeToGround</altitudeMode>
					<coordinates>
						-55.21837003208334,51.1951593620928,2370038.763621005 -56.07560415779764,50.94201512254452,2361451.666651363 
					</coordinates>
				</LineString>
			</Placemark>
			<Placemark>
				<TimeSpan>
					<begin>2002-09-02</begin>
				</TimeSpan>
				<styleUrl>#branch_style2</styleUrl>
				<LineString>
					<tessellate>1</tessellate>
					<altitudeMode>relativeToGround</altitudeMode>
					<coordinates>
						-56.07560415779764,50.94201512254452,2361451.666651363 -56.93909475874239,50.68897500345859,2350956.325910691 
					</coordinates>
				</LineString>
			</Placemark>
			<Placemark>
				<TimeSpan>
					<begin>2002-09-30</begin>
				</TimeSpan>
				<styleUrl>#branch_style2</styleUrl>
				<LineString>
					<tessellate>1</tessellate>
					<altitudeMode>relativeToGround</altitudeMode>
					<coordinates>
						-56.93909475874239,50.68897500345859,2350956.325910691 -57.80880151707935,50.43604207272187,2338552.741398986 
					</coordinates>
				</LineString>
			</Placemark>
			<Placemark>
				<TimeSpan>
					<begin>2002-10-29</begin>
				</TimeSpan>
				<styleUrl>#branch_style2</styleUrl>
				<LineString>
					<tessellate>1</tessellate>
					<altitudeMode>relativeToGround</altitudeMode>
					<coordinates>
						-57.80880151707935,50.43604207272187,2338552.741398986 -58.68468347307624,50.18321952148621,2324240.913116251 
					</coordinates>
				</LineString>
			</Placemark>
			<Placemark>
				<TimeSpan>
					<begin>2002-11-27</begin>
				</TimeSpan>
				<styleUrl>#branch_style2</styleUrl>
				<LineString>
					<tessellate>1</tessellate>
					<altitudeMode>relativeToGround</altitudeMode>
					<coordinates>
						-58.68468347307624,50.18321952148621,2324240.913116251 -59.56669904074775,49.93051067262917,2308020.841062484 
					</coordinates>
				</LineString>
			</Placemark>
			<Placemark>
				<TimeSpan>
					<begin>2002-12-26</begin>
				</TimeSpan>
				<styleUrl>#branch_style2</styleUrl>
				<LineString>
					<tessellate>1</tessellate>
					<altitudeMode>relativeToGround</altitudeMode>
					<coordinates>
						-59.56669904074775,49.93051067262917,2308020.841062484 -60.45480602377384,49.67791899004953,2289892.525237686 
					</coordinates>
				</LineString>
			</Placemark>
			<Placemark>
				<TimeSpan>
					<begin>2003-01-23</begin>
				</TimeSpan>
				<styleUrl>#branch_style2</styleUrl>
				<LineString>
					<tessellate>1</tessellate>
					<altitudeMode>relativeToGround</altitudeMode>
					<coordinates>
						-60.45480602377384,49.67791899004953,2289892.525237686 -61.34896163171855,49.425448088903,2269855.965641856 
					</coordinates>
				</LineString>
			</Placemark>
			<Placemark>
				<TimeSpan>
					<begin>2003-02-21</begin>
				</TimeSpan>
				<styleUrl>#branch_style2</styleUrl>
				<LineString>
					<tessellate>1</tessellate>
					<altitudeMode>relativeToGround</altitudeMode>
					<coordinates>
						-61.34896163171855,49.425448088903,2269855.965641856 -62.24912249657648,49.17310174689801,2247911.162274995 
					</coordinates>
				</LineString>
			</Placemark>
			<Placemark>
				<TimeSpan>
					<begin>2003-03-22</begin>
				</TimeSpan>
				<styleUrl>#branch_style2</styleUrl>
				<LineString>
					<tessellate>1</tessellate>
					<altitudeMode>relativeToGround</altitudeMode>
					<coordinates>
						-62.24912249657648,49.17310174689801,2247911.162274995 -63.15524468968101,48.92088391679198,2224058.115137103 
					</coordinates>
				</LineString>
			</Placemark>
			<Placemark>
				<TimeSpan>
					<begin>2003-04-20</begin>
				</TimeSpan>
				<styleUrl>#branch_style2</styleUrl>
				<LineString>
					<tessellate>1</tessellate>
					<altitudeMode>relativeToGround</altitudeMode>
					<coordinates>
						-63.15524468968101,48.92088391679198,2224058.115137103 -64.06728373901436,48.66879874025019,2198296.824228179 
					</coordinates>
				</LineString>
			</Placemark>
			<Placemark>
				<TimeSpan>
					<begin>2003-05-19</begin>
				</TimeSpan>
				<styleUrl>#branch_style2</styleUrl>
				<LineString>
					<tessellate>1</tessellate>
					<altitudeMode>relativeToGround</altitudeMode>
					<coordinates>
						-64.06728373901436,48.66879874025019,2198296.824228179 -64.98519464696641,48.4168505632568,2170627.289548223 
					</coordinates>
				</LineString>
			</Placemark>
			<Placemark>
				<TimeSpan>
					<begin>2003-06-16</begin>
				</TimeSpan>
				<styleUrl>#branch_style2</styleUrl>
				<LineString>
					<tessellate>1</tessellate>
					<altitudeMode>relativeToGround</altitudeMode>
					<coordinates>
						-64.98519464696641,48.4168505632568,2170627.289548223 -65.90893190860203,48.16504395330023,2141049.511097237 
					</coordinates>
				</LineString>
			</Placemark>
			<Placemark>
				<TimeSpan>
					<begin>2003-07-15</begin>
				</TimeSpan>
				<styleUrl>#branch_style2</styleUrl>
				<LineString>
					<tessellate>1</tessellate>
					<altitudeMode>relativeToGround</altitudeMode>
					<coordinates>
						-65.90893190860203,48.16504395330023,2141049.511097237 -66.83844953050416,47.91338371859395,2109563.488875219 
					</coordinates>
				</LineString>
			</Placemark>
			<Placemark>
				<TimeSpan>
					<begin>2003-08-13</begin>
				</TimeSpan>
				<styleUrl>#branch_style2</styleUrl>
				<LineString>
					<tessellate>1</tessellate>
					<altitudeMode>relativeToGround</altitudeMode>
					<coordinates>
						-66.83844953050416,47.91338371859395,2109563.488875219 -67.77370105027745,47.66187492964164,2076169.222882169 
					</coordinates>
				</LineString>
			</Placemark>
			<Placemark>
				<TimeSpan>
					<begin>2003-09-11</begin>
				</TimeSpan>
				<styleUrl>#branch_style2</styleUrl>
				<LineString>
					<tessellate>1</tessellate>
					<altitudeMode>relativeToGround</altitudeMode>
					<coordinates>
						-67.77370105027745,47.66187492964164,2076169.222882169 -68.71463955681314,47.41052294351331,2040866.713118089 
					</coordinates>
				</LineString>
			</Placemark>
			<Placemark>
				<TimeSpan>
					<begin>2003-10-09</begin>
				</TimeSpan>
				<styleUrl>#branch_style2</styleUrl>
				<LineString>
					<tessellate>1</tessellate>
					<altitudeMode>relativeToGround</altitudeMode>
					<coordinates>
						-68.71463955681314,47.41052294351331,2040866.713118089 -69.66121771143659,47.15933343127013,2003655.959582976 
					</coordinates>
				</LineString>
			</Placemark>
			<Placemark>
				<TimeSpan>
					<begin>2003-11-07</begin>
				</TimeSpan>
				<styleUrl>#branch_style2</styleUrl>
				<LineString>
					<tessellate>1</tessellate>
					<altitudeMode>relativeToGround</altitudeMode>
					<coordinates>
						-69.66121771143659,47.15933343127013,2003655.959582976 -70.6133877700866,46.90831240906351,1964536.962276832 
					</coordinates>
				</LineString>
			</Placemark>
			<Placemark>
				<TimeSpan>
					<begin>2003-12-06</begin>
				</TimeSpan>
				<styleUrl>#branch_style2</styleUrl>
				<LineString>
					<tessellate>1</tessellate>
					<altitudeMode>relativeToGround</altitudeMode>
					<coordinates>
						-70.6133877700866,46.90831240906351,1964536.962276832 -71.57110160670798,46.65746627354211,1923509.721199657 
					</coordinates>
				</LineString>
			</Placemark>
			<Placemark>
				<TimeSpan>
					<begin>2004-01-04</begin>
				</TimeSpan>
				<styleUrl>#branch_style2</styleUrl>
				<LineString>
					<tessellate>1</tessellate>
					<altitudeMode>relativeToGround</altitudeMode>
					<coordinates>
						-71.57110160670798,46.65746627354211,1923509.721199657 -72.53431073807842,46.40680184233747,1880574.23635145 
					</coordinates>
				</LineString>
			</Placemark>
			<Placemark>
				<TimeSpan>
					<begin>2004-02</begin>
				</TimeSpan>
				<styleUrl>#branch_style2</styleUrl>
				<LineString>
					<tessellate>1</tessellate>
					<altitudeMode>relativeToGround</altitudeMode>
					<coordinates>
						-72.53431073807842,46.40680184233747,1880574.23635145 -73.50296635034647,46.15632640056891,1835730.507732213 
					</coordinates>
				</LineString>
			</Placemark>
			<Placemark>
				<TimeSpan>
					<begin>2004-03</begin>
				</TimeSpan>
				<styleUrl>#branch_style2</styleUrl>
				<LineString>
					<tessellate>1</tessellate>
					<altitudeMode>relativeToGround</altitudeMode>
					<coordinates>
						-73.50296635034647,46.15632640056891,1835730.507732213 -74.47701932761942,45.90604775452698,1788978.535341942 
					</coordinates>
				</LineString>
			</Placemark>
			<Placemark>
				<TimeSpan>
					<begin>2004-03-30</begin>
				</TimeSpan>
				<styleUrl>#branch_style2</styleUrl>
				<LineString>
					<tessellate>1</tessellate>
					<altitudeMode>relativeToGround</altitudeMode>
					<coordinates>
						-74.47701932761942,45.90604775452698,1788978.535341942 -75.45642028302905,45.65597429397201,1740318.319180641 
					</coordinates>
				</LineString>
			</Placemark>
			<Placemark>
				<TimeSpan>
					<begin>2004-04-28</begin>
				</TimeSpan>
				<styleUrl>#branch_style2</styleUrl>
				<LineString>
					<tessellate>1</tessellate>
					<altitudeMode>relativeToGround</altitudeMode>
					<coordinates>
						-75.45642028302905,45.65597429397201,1740318.319180641 -76.44111959281173,45.40611506484444,1689749.859248309 
					</coordinates>
				</LineString>
			</Placemark>
			<Placemark>
				<TimeSpan>
					<begin>2004-05-27</begin>
				</TimeSpan>
				<styleUrl>#branch_style2</styleUrl>
				<LineString>
					<tessellate>1</tessellate>
					<altitudeMode>relativeToGround</altitudeMode>
					<coordinates>
						-76.44111959281173,45.40611506484444,1689749.859248309 -77.43106743408535,45.15647985465222,1637273.155544945 
					</coordinates>
				</LineString>
			</Placemark>
			<Placemark>
				<TimeSpan>
					<begin>2004-06-24</begin>
				</TimeSpan>
				<styleUrl>#branch_style2</styleUrl>
				<LineString>
					<tessellate>1</tessellate>
					<altitudeMode>relativeToGround</altitudeMode>
					<coordinates>
						-77.43106743408535,45.15647985465222,1637273.155544945 -78.42621382719787,44.90707929341895,1582888.20807055 
					</coordinates>
				</LineString>
			</Placemark>
			<Placemark>
				<TimeSpan>
					<begin>2004-07-23</begin>
				</TimeSpan>
				<styleUrl>#branch_style2</styleUrl>
				<LineString>
					<tessellate>1</tessellate>
					<altitudeMode>relativeToGround</altitudeMode>
					<coordinates>
						-78.42621382719787,44.90707929341895,1582888.20807055 -79.42650868377959,44.65792497390083,1526595.016825124 
					</coordinates>
				</LineString>
			</Placemark>
			<Placemark>
				<TimeSpan>
					<begin>2004-08-21</begin>
				</TimeSpan>
				<styleUrl>#branch_style2</styleUrl>
				<LineString>
					<tessellate>1</tessellate>
					<altitudeMode>relativeToGround</altitudeMode>
					<coordinates>
						-79.42650868377959,44.65792497390083,1526595.016825124 -80.4319018619815,44.40902959589356,1468393.581808667 
					</coordinates>
				</LineString>
			</Placemark>
			<Placemark>
				<TimeSpan>
					<begin>2004-09-19</begin>
				</TimeSpan>
				<styleUrl>#branch_style2</styleUrl>
				<LineString>
					<tessellate>1</tessellate>
					<altitudeMode>relativeToGround</altitudeMode>
					<coordinates>
						-80.4319018619815,44.40902959589356,1468393.581808667 -81.4423432308612,44.16040714097404,1408283.903021177 
					</coordinates>
				</LineString>
			</Placemark>
			<Placemark>
				<TimeSpan>
					<begin>2004-10-17</begin>
				</TimeSpan>
				<styleUrl>#branch_style2</styleUrl>
				<LineString>
					<tessellate>1</tessellate>
					<altitudeMode>relativeToGround</altitudeMode>
					<coordinates>
						-81.4423432308612,44.16040714097404,1408283.903021177 -82.45778274655135,43.91207308613776,1346265.980462656 
					</coordinates>
				</LineString>
			</Placemark>
			<Placemark>
				<TimeSpan>
					<begin>2004-11-15</begin>
				</TimeSpan>
				<styleUrl>#branch_style2</styleUrl>
				<LineString>
					<tessellate>1</tessellate>
					<altitudeMode>relativeToGround</altitudeMode>
					<coordinates>
						-82.45778274655135,43.91207308613776,1346265.980462656 -83.47817054379438,43.66404466778101,1282339.814133105 
					</coordinates>
				</LineString>
			</Placemark>
			<Placemark>
				<TimeSpan>
					<begin>2004-12-14</begin>
				</TimeSpan>
				<styleUrl>#branch_style2</styleUrl>
				<LineString>
					<tessellate>1</tessellate>
					<altitudeMode>relativeToGround</altitudeMode>
					<coordinates>
						-83.47817054379438,43.66404466778101,1282339.814133105 -84.50345704780581,43.41634121177317,1216505.404032521 
					</coordinates>
				</LineString>
			</Placemark>
			<Placemark>
				<TimeSpan>
					<begin>2005-01-12</begin>
				</TimeSpan>
				<styleUrl>#branch_style2</styleUrl>
				<LineString>
					<tessellate>1</tessellate>
					<altitudeMode>relativeToGround</altitudeMode>
					<coordinates>
						-84.50345704780581,43.41634121177317,1216505.404032521 -85.53359311345355,43.16898455166663,1148762.750160906 
					</coordinates>
				</LineString>
			</Placemark>
			<Placemark>
				<TimeSpan>
					<begin>2005-02-09</begin>
				</TimeSpan>
				<styleUrl>#branch_style2</styleUrl>
				<LineString>
					<tessellate>1</tessellate>
					<altitudeMode>relativeToGround</altitudeMode>
					<coordinates>
						-85.53359311345355,43.16898455166663,1148762.750160906 -86.56853020179989,42.92199956654667,1079111.85251826 
					</coordinates>
				</LineString>
			</Placemark>
			<Placemark>
				<TimeSpan>
					<begin>2005-03-10</begin>
				</TimeSpan>
				<styleUrl>#branch_style2</styleUrl>
				<LineString>
					<tessellate>1</tessellate>
					<altitudeMode>relativeToGround</altitudeMode>
					<coordinates>
						-86.56853020179989,42.92199956654667,1079111.85251826 -87.60822060877906,42.67541488457201,1007552.711104582 
					</coordinates>
				</LineString>
			</Placemark>
			<Placemark>
				<TimeSpan>
					<begin>2005-04-08</begin>
				</TimeSpan>
				<styleUrl>#branch_style2</styleUrl>
				<LineString>
					<tessellate>1</tessellate>
					<altitudeMode>relativeToGround</altitudeMode>
					<coordinates>
						-87.60822060877906,42.67541488457201,1007552.711104582 -88.65261776830805,42.42926382129726,934085.3259198721 
					</coordinates>
				</LineString>
			</Placemark>
			<Placemark>
				<TimeSpan>
					<begin>2005-05-07</begin>
				</TimeSpan>
				<styleUrl>#branch_style2</styleUrl>
				<LineString>
					<tessellate>1</tessellate>
					<altitudeMode>relativeToGround</altitudeMode>
					<coordinates>
						-88.65261776830805,42.42926382129726,934085.3259198721 -89.70167666450436,42.18358565957721,858709.6969641326 
					</coordinates>
				</LineString>
			</Placemark>
			<Placemark>
				<TimeSpan>
					<begin>2005-06-05</begin>
				</TimeSpan>
				<styleUrl>#branch_style2</styleUrl>
				<LineString>
					<tessellate>1</tessellate>
					<altitudeMode>relativeToGround</altitudeMode>
					<coordinates>
						-89.70167666450436,42.18358565957721,858709.6969641326 -90.75535440883215,41.93842744197277,781425.8242373597 
					</coordinates>
				</LineString>
			</Placemark>
			<Placemark>
				<TimeSpan>
					<begin>2005-07-03</begin>
				</TimeSpan>
				<styleUrl>#branch_style2</styleUrl>
				<LineString>
					<tessellate>1</tessellate>
					<altitudeMode>relativeToGround</altitudeMode>
					<coordinates>
						-90.75535440883215,41.93842744197277,781425.8242373597 -91.8136110757882,41.69384656059459,702233.7077395581 
					</coordinates>
				</LineString>
			</Placemark>
			<Placemark>
				<TimeSpan>
					<begin>2005-08</begin>
				</TimeSpan>
				<styleUrl>#branch_style2</styleUrl>
				<LineString>
					<tessellate>1</tessellate>
					<altitudeMode>relativeToGround</altitudeMode>
					<coordinates>
						-91.8136110757882,41.69384656059459,702233.7077395581 -92.87641096195711,41.44991464315237,621133.3474707222 
					</coordinates>
				</LineString>
			</Placemark>
			<Placemark>
				<TimeSpan>
					<begin>2005-08-30</begin>
				</TimeSpan>
				<styleUrl>#branch_style2</styleUrl>
				<LineString>
					<tessellate>1</tessellate>
					<altitudeMode>relativeToGround</altitudeMode>
					<coordinates>
						-92.87641096195711,41.44991464315237,621133.3474707222 -93.9437245764265,41.20672366175155,538124.7434308566 
					</coordinates>
				</LineString>
			</Placemark>
			<Placemark>
				<TimeSpan>
					<begin>2005-09-28</begin>
				</TimeSpan>
				<styleUrl>#branch_style2</styleUrl>
				<LineString>
					<tessellate>1</tessellate>
					<altitudeMode>relativeToGround</altitudeMode>
					<coordinates>
						-93.9437245764265,41.20672366175155,538124.7434308566 -95.01553198228878,40.96439611807723,453207.8956199586 
					</coordinates>
				</LineString>
			</Placemark>
			<Placemark>
				<TimeSpan>
					<begin>2005-10-26</begin>
				</TimeSpan>
				<styleUrl>#branch_style2</styleUrl>
				<LineString>
					<tessellate>1</tessellate>
					<altitudeMode>relativeToGround</altitudeMode>
					<coordinates>
						-95.01553198228878,40.96439611807723,453207.8956199586 -96.09182886082417,40.72310338429912,366382.804038031 
					</coordinates>
				</LineString>
			</Placemark>
			<Placemark>
				<TimeSpan>
					<begin>2005-11-24</begin>
				</TimeSpan>
				<styleUrl>#branch_style2</styleUrl>
				<LineString>
					<tessellate>1</tessellate>
					<altitudeMode>relativeToGround</altitudeMode>
					<coordinates>
						-96.09182886082417,40.72310338429912,366382.804038031 -97.17263874759945,40.48310240165726,277649.4686850701 
					</coordinates>
				</LineString>
			</Placemark>
			<Placemark>
				<TimeSpan>
					<begin>2005-12-23</begin>
				</TimeSpan>
				<styleUrl>#branch_style2</styleUrl>
				<LineString>
					<tessellate>1</tessellate>
					<altitudeMode>relativeToGround</altitudeMode>
					<coordinates>
						-97.17263874759945,40.48310240165726,277649.4686850701 -98.25804184778724,40.24482135461513,187007.8895610794 
					</coordinates>
				</LineString>
			</Placemark>
			<Placemark>
				<TimeSpan>
					<begin>2006-01-21</begin>
				</TimeSpan>
				<styleUrl>#branch_style2</styleUrl>
				<LineString>
					<tessellate>1</tessellate>
					<altitudeMode>relativeToGround</altitudeMode>
					<coordinates>
						-98.25804184778724,40.24482135461513,187007.8895610794 -99.34826229124094,40.00911684579103,94458.06666605547 
					</coordinates>
				</LineString>
			</Placemark>
			<Placemark>
				<TimeSpan>
					<begin>2006-02-19</begin>
				</TimeSpan>
				<styleUrl>#branch_style2</styleUrl>
				<LineString>
					<tessellate>1</tessellate>
					<altitudeMode>relativeToGround</altitudeMode>
					<coordinates>
						-99.34826229124094,40.00911684579103,94458.06666605547 -100.4458847045898,39.78372955322266,1.862645149230957e-09 
					</coordinates>
				</LineString>
			</Placemark>
		</Folder>
		<Folder>
			<name>AUSTRALIA:ICELAND</name>
			<Placemark>
				<TimeSpan>
					<begin>1981-06-20</begin>
				</TimeSpan>
				<styleUrl>#branch_style3</styleUrl>
				<LineString>
					<tessellate>1</tessellate>
					<altitudeMode>relativeToGround</altitudeMode>
					<coordinates>
						133.7751007080078,25.27440071105957,0 132.2867557919899,25.66705649837485,189270.1693534405 
					</coordinates>
				</LineString>
			</Placemark>
			<Placemark>
				<TimeSpan>
					<begin>1981-07-13</begin>
				</TimeSpan>
				<styleUrl>#branch_style3</styleUrl>
				<LineString>
					<tessellate>1</tessellate>
					<altitudeMode>relativeToGround</altitudeMode>
					<coordinates>
						132.2867557919899,25.66705649837485,189270.1693534405 130.7931874835945,26.05970055167563,374716.6989219631 
					</coordinates>
				</LineString>
			</Placemark>
			<Placemark>
				<TimeSpan>
					<begin>1981-08-05</begin>
				</TimeSpan>
				<styleUrl>#branch_style3</styleUrl>
				<LineString>
					<tessellate>1</tessellate>
					<altitudeMode>relativeToGround</altitudeMode>
					<coordinates>
						130.7931874835945,26.05970055167563,374716.6989219631 129.2944605354729,26.45233443846258,556339.5887055678 
					</coordinates>
				</LineString>
			</Placemark>
			<Placemark>
				<TimeSpan>
					<begin>1981-08-28</begin>
				</TimeSpan>
				<styleUrl>#branch_style3</styleUrl>
				<LineString>
					<tessellate>1</tessellate>
					<altitudeMode>relativeToGround</altitudeMode>
					<coordinates>
						129.2944605354729,26.45233443846258,556339.5887055678 127.7906415844279,26.84495975334947,734138.8387042542 
					</coordinates>
				</LineString>
			</Placemark>
			<Placemark>
				<TimeSpan>
					<begin>1981-09-20</begin>
				</TimeSpan>
				<styleUrl>#branch_style3</styleUrl>
				<LineString>
					<tessellate>1</tessellate>
					<altitudeMode>relativeToGround</altitudeMode>
					<coordinates>
						127.7906415844279,26.84495975334947,734138.8387042542 126.2817991913082,27.23757811849392,908114.4489180228 
					</coordinates>
				</LineString>
			</Placemark>
			<Placemark>
				<TimeSpan>
					<begin>1981-10-13</begin>
				</TimeSpan>
				<styleUrl>#branch_style3</styleUrl>
				<LineString>
					<tessellate>1</tessellate>
					<altitudeMode>relativeToGround</altitudeMode>
					<coordinates>
						126.2817991913082,27.23757811849392,908114.4489180228 124.7680038817073,27.63019118403901,1078266.419346874 
					</coordinates>
				</LineString>
			</Placemark>
			<Placemark>
				<TimeSpan>
					<begin>1981-11-05</begin>
				</TimeSpan>
				<styleUrl>#branch_style3</styleUrl>
				<LineString>
					<tessellate>1</tessellate>
					<altitudeMode>relativeToGround</altitudeMode>
					<coordinates>
						124.7680038817073,27.63019118403901,1078266.419346874 123.2493281874795,28.02280062856669,1244594.749990806 
					</coordinates>
				</LineString>
			</Placemark>
			<Placemark>
				<TimeSpan>
					<begin>1981-11-28</begin>
				</TimeSpan>
				<styleUrl>#branch_style3</styleUrl>
				<LineString>
					<tessellate>1</tessellate>
					<altitudeMode>relativeToGround</altitudeMode>
					<coordinates>
						123.2493281874795,28.02280062856669,1244594.749990806 121.7258466890818,28.41540815956328,1407099.440849821 
					</coordinates>
				</LineString>
			</Placemark>
			<Placemark>
				<TimeSpan>
					<begin>1981-12-21</begin>
				</TimeSpan>
				<styleUrl>#branch_style3</styleUrl>
				<LineString>
					<tessellate>1</tessellate>
					<altitudeMode>relativeToGround</altitudeMode>
					<coordinates>
						121.7258466890818,28.41540815956328,1407099.440849821 120.1976360587562,28.8080155138979,1565780.491923917 
					</coordinates>
				</LineString>
			</Placemark>
			<Placemark>
				<TimeSpan>
					<begin>1982-01-14</begin>
				</TimeSpan>
				<styleUrl>#branch_style3</styleUrl>
				<LineString>
					<tessellate>1</tessellate>
					<altitudeMode>relativeToGround</altitudeMode>
					<coordinates>
						120.1976360587562,28.8080155138979,1565780.491923917 118.6647751045604,29.20062445831451,1720637.903213096 
					</coordinates>
				</LineString>
			</Placemark>
			<Placemark>
				<TimeSpan>
					<begin>1982-02-06</begin>
				</TimeSpan>
				<styleUrl>#branch_style3</styleUrl>
				<LineString>
					<tessellate>1</tessellate>
					<altitudeMode>relativeToGround</altitudeMode>
					<coordinates>
						118.6647751045604,29.20062445831451,1720637.903213096 117.1273448152595,29.59323678993824,1871671.674717356 
					</coordinates>
				</LineString>
			</Placemark>
			<Placemark>
				<TimeSpan>
					<begin>1982-03</begin>
				</TimeSpan>
				<styleUrl>#branch_style3</styleUrl>
				<LineString>
					<tessellate>1</tessellate>
					<altitudeMode>relativeToGround</altitudeMode>
					<coordinates>
						117.1273448152595,29.59323678993824,1871671.674717356 115.5854284060873,29.98585433679679,2018881.806436699 
					</coordinates>
				</LineString>
			</Placemark>
			<Placemark>
				<TimeSpan>
					<begin>1982-03-24</begin>
				</TimeSpan>
				<styleUrl>#branch_style3</styleUrl>
				<LineString>
					<tessellate>1</tessellate>
					<altitudeMode>relativeToGround</altitudeMode>
					<coordinates>
						115.5854284060873,29.98585433679679,2018881.806436699 114.0391113653881,30.37847895835801,2162268.298371124 
					</coordinates>
				</LineString>
			</Placemark>
			<Placemark>
				<TimeSpan>
					<begin>1982-04-16</begin>
				</TimeSpan>
				<styleUrl>#branch_style3</styleUrl>
				<LineString>
					<tessellate>1</tessellate>
					<altitudeMode>relativeToGround</altitudeMode>
					<coordinates>
						114.0391113653881,30.37847895835801,2162268.298371124 112.4884815021471,30.7711125460842,2301831.150520631 
					</coordinates>
				</LineString>
			</Placemark>
			<Placemark>
				<TimeSpan>
					<begin>1982-05-09</begin>
				</TimeSpan>
				<styleUrl>#branch_style3</styleUrl>
				<LineString>
					<tessellate>1</tessellate>
					<altitudeMode>relativeToGround</altitudeMode>
					<coordinates>
						112.4884815021471,30.7711125460842,2301831.150520631 110.9336289944197,31.16375702400449,2437570.362885219 
					</coordinates>
				</LineString>
			</Placemark>
			<Placemark>
				<TimeSpan>
					<begin>1982-06</begin>
				</TimeSpan>
				<styleUrl>#branch_style3</styleUrl>
				<LineString>
					<tessellate>1</tessellate>
					<altitudeMode>relativeToGround</altitudeMode>
					<coordinates>
						110.9336289944197,31.16375702400449,2437570.362885219 109.3746464386659,31.5564143493062,2569485.93546489 
					</coordinates>
				</LineString>
			</Placemark>
			<Placemark>
				<TimeSpan>
					<begin>1982-06-24</begin>
				</TimeSpan>
				<styleUrl>#branch_style3</styleUrl>
				<LineString>
					<tessellate>1</tessellate>
					<altitudeMode>relativeToGround</altitudeMode>
					<coordinates>
						109.3746464386659,31.5564143493062,2569485.93546489 107.8116288999993,31.94908651294634,2697577.868259642 
					</coordinates>
				</LineString>
			</Placemark>
			<Placemark>
				<TimeSpan>
					<begin>1982-07-17</begin>
				</TimeSpan>
				<styleUrl>#branch_style3</styleUrl>
				<LineString>
					<tessellate>1</tessellate>
					<altitudeMode>relativeToGround</altitudeMode>
					<coordinates>
						107.8116288999993,31.94908651294634,2697577.868259642 106.2446739633549,32.34177554028459,2821846.161269477 
					</coordinates>
				</LineString>
			</Placemark>
			<Placemark>
				<TimeSpan>
					<begin>1982-08-09</begin>
				</TimeSpan>
				<styleUrl>#branch_style3</styleUrl>
				<LineString>
					<tessellate>1</tessellate>
					<altitudeMode>relativeToGround</altitudeMode>
					<coordinates>
						106.2446739633549,32.34177554028459,2821846.161269477 104.6738817855842,32.73448349173902,2942290.814494394 
					</coordinates>
				</LineString>
			</Placemark>
			<Placemark>
				<TimeSpan>
					<begin>1982-09-02</begin>
				</TimeSpan>
				<styleUrl>#branch_style3</styleUrl>
				<LineString>
					<tessellate>1</tessellate>
					<altitudeMode>relativeToGround</altitudeMode>
					<coordinates>
						104.6738817855842,32.73448349173902,2942290.814494394 103.0993551484808,33.12721246346611,3058911.827934393 
					</coordinates>
				</LineString>
			</Placemark>
			<Placemark>
				<TimeSpan>
					<begin>1982-09-25</begin>
				</TimeSpan>
				<styleUrl>#branch_style3</styleUrl>
				<LineString>
					<tessellate>1</tessellate>
					<altitudeMode>relativeToGround</altitudeMode>
					<coordinates>
						103.0993551484808,33.12721246346611,3058911.827934393 101.5211995127418,33.51996458806661,3171709.201589474 
					</coordinates>
				</LineString>
			</Placemark>
			<Placemark>
				<TimeSpan>
					<begin>1982-10-18</begin>
				</TimeSpan>
				<styleUrl>#branch_style3</styleUrl>
				<LineString>
					<tessellate>1</tessellate>
					<altitudeMode>relativeToGround</altitudeMode>
					<coordinates>
						101.5211995127418,33.51996458806661,3171709.201589474 99.93952307286682,33.91274203531892,3280682.935459636 
					</coordinates>
				</LineString>
			</Placemark>
			<Placemark>
				<TimeSpan>
					<begin>1982-11-10</begin>
				</TimeSpan>
				<styleUrl>#branch_style3</styleUrl>
				<LineString>
					<tessellate>1</tessellate>
					<altitudeMode>relativeToGround</altitudeMode>
					<coordinates>
						99.93952307286682,33.91274203531892,3280682.935459636 98.35443681299749,34.30554701294184,3385833.029544881 
					</coordinates>
				</LineString>
			</Placemark>
			<Placemark>
				<TimeSpan>
					<begin>1982-12-03</begin>
				</TimeSpan>
				<styleUrl>#branch_style3</styleUrl>
				<LineString>
					<tessellate>1</tessellate>
					<altitudeMode>relativeToGround</altitudeMode>
					<coordinates>
						98.35443681299749,34.30554701294184,3385833.029544881 96.76605456369737,34.69838176738885,3487159.483845208 
					</coordinates>
				</LineString>
			</Placemark>
			<Placemark>
				<TimeSpan>
					<begin>1982-12-26</begin>
				</TimeSpan>
				<styleUrl>#branch_style3</styleUrl>
				<LineString>
					<tessellate>1</tessellate>
					<altitudeMode>relativeToGround</altitudeMode>
					<coordinates>
						96.76605456369737,34.69838176738885,3487159.483845208 95.17449305967246,35.09124858467592,3584662.298360616 
					</coordinates>
				</LineString>
			</Placemark>
			<Placemark>
				<TimeSpan>
					<begin>1983-01-18</begin>
				</TimeSpan>
				<styleUrl>#branch_style3</styleUrl>
				<LineString>
					<tessellate>1</tessellate>
					<altitudeMode>relativeToGround</altitudeMode>
					<coordinates>
						95.17449305967246,35.09124858467592,3584662.298360616 93.57987199842916,35.48414979124529,3678341.473091108 
					</coordinates>
				</LineString>
			</Placemark>
			<Placemark>
				<TimeSpan>
					<begin>1983-02-10</begin>
				</TimeSpan>
				<styleUrl>#branch_style3</styleUrl>
				<LineString>
					<tessellate>1</tessellate>
					<altitudeMode>relativeToGround</altitudeMode>
					<coordinates>
						93.57987199842916,35.48414979124529,3678341.473091108 91.98231409986629,35.87708775486776,3768197.00803668 
					</coordinates>
				</LineString>
			</Placemark>
			<Placemark>
				<TimeSpan>
					<begin>1983-03-05</begin>
				</TimeSpan>
				<styleUrl>#branch_style3</styleUrl>
				<LineString>
					<tessellate>1</tessellate>
					<altitudeMode>relativeToGround</altitudeMode>
					<coordinates>
						91.98231409986629,35.87708775486776,3768197.00803668 90.38194516679634,36.2700648855865,3854228.903197335 
					</coordinates>
				</LineString>
			</Placemark>
			<Placemark>
				<TimeSpan>
					<begin>1983-03-28</begin>
				</TimeSpan>
				<styleUrl>#branch_style3</styleUrl>
				<LineString>
					<tessellate>1</tessellate>
					<altitudeMode>relativeToGround</altitudeMode>
					<coordinates>
						90.38194516679634,36.2700648855865,3854228.903197335 88.77889414638767,36.66308363670505,3936437.158573071 
					</coordinates>
				</LineString>
			</Placemark>
			<Placemark>
				<TimeSpan>
					<begin>1983-04-21</begin>
				</TimeSpan>
				<styleUrl>#branch_style3</styleUrl>
				<LineString>
					<tessellate>1</tessellate>
					<altitudeMode>relativeToGround</altitudeMode>
					<coordinates>
						88.77889414638767,36.66308363670505,3936437.158573071 87.17329319251952,37.05614650582321,4014821.77416389 
					</coordinates>
				</LineString>
			</Placemark>
			<Placemark>
				<TimeSpan>
					<begin>1983-05-14</begin>
				</TimeSpan>
				<styleUrl>#branch_style3</styleUrl>
				<LineString>
					<tessellate>1</tessellate>
					<altitudeMode>relativeToGround</altitudeMode>
					<coordinates>
						87.17329319251952,37.05614650582321,4014821.77416389 85.56527772903773,37.44925603592422,4089382.74996979 
					</coordinates>
				</LineString>
			</Placemark>
			<Placemark>
				<TimeSpan>
					<begin>1983-06-06</begin>
				</TimeSpan>
				<styleUrl>#branch_style3</styleUrl>
				<LineString>
					<tessellate>1</tessellate>
					<altitudeMode>relativeToGround</altitudeMode>
					<coordinates>
						85.56527772903773,37.44925603592422,4089382.74996979 83.95498651389839,37.84241481651726,4160120.085990774 
					</coordinates>
				</LineString>
			</Placemark>
			<Placemark>
				<TimeSpan>
					<begin>1983-06-29</begin>
				</TimeSpan>
				<styleUrl>#branch_style3</styleUrl>
				<LineString>
					<tessellate>1</tessellate>
					<altitudeMode>relativeToGround</altitudeMode>
					<coordinates>
						83.95498651389839,37.84241481651726,4160120.085990774 82.34256170418284,38.23562548483969,4227033.782226839 
					</coordinates>
				</LineString>
			</Placemark>
			<Placemark>
				<TimeSpan>
					<begin>1983-07-22</begin>
				</TimeSpan>
				<styleUrl>#branch_style3</styleUrl>
				<LineString>
					<tessellate>1</tessellate>
					<altitudeMode>relativeToGround</altitudeMode>
					<coordinates>
						82.34256170418284,38.23562548483969,4227033.782226839 80.72814892196628,38.62889072712364,4290123.838677986 
					</coordinates>
				</LineString>
			</Placemark>
			<Placemark>
				<TimeSpan>
					<begin>1983-08-14</begin>
				</TimeSpan>
				<styleUrl>#branch_style3</styleUrl>
				<LineString>
					<tessellate>1</tessellate>
					<altitudeMode>relativeToGround</altitudeMode>
					<coordinates>
						80.72814892196628,38.62889072712364,4290123.838677986 79.11189732101849,39.0222132799322,4349390.255344215 
					</coordinates>
				</LineString>
			</Placemark>
			<Placemark>
				<TimeSpan>
					<begin>1983-09-06</begin>
				</TimeSpan>
				<styleUrl>#branch_style3</styleUrl>
				<LineString>
					<tessellate>1</tessellate>
					<altitudeMode>relativeToGround</altitudeMode>
					<coordinates>
						79.11189732101849,39.0222132799322,4349390.255344215 77.49395965431259,39.41559593157096,4404833.032225525 
					</coordinates>
				</LineString>
			</Placemark>
			<Placemark>
				<TimeSpan>
					<begin>1983-09-29</begin>
				</TimeSpan>
				<styleUrl>#branch_style3</styleUrl>
				<LineString>
					<tessellate>1</tessellate>
					<altitudeMode>relativeToGround</altitudeMode>
					<coordinates>
						77.49395965431259,39.41559593157096,4404833.032225525 75.87449234231548,39.80904152358115,4456452.169321919 
					</coordinates>
				</LineString>
			</Placemark>
			<Placemark>
				<TimeSpan>
					<begin>1983-10-22</begin>
				</TimeSpan>
				<styleUrl>#branch_style3</styleUrl>
				<LineString>
					<tessellate>1</tessellate>
					<altitudeMode>relativeToGround</altitudeMode>
					<coordinates>
						75.87449234231548,39.80904152358115,4456452.169321919 74.25365554202895,40.20255295232118,4504247.666633393 
					</coordinates>
				</LineString>
			</Placemark>
			<Placemark>
				<TimeSpan>
					<begin>1983-11-14</begin>
				</TimeSpan>
				<styleUrl>#branch_style3</styleUrl>
				<LineString>
					<tessellate>1</tessellate>
					<altitudeMode>relativeToGround</altitudeMode>
					<coordinates>
						74.25365554202895,40.20255295232118,4504247.666633393 72.63161321674819,40.59613317064431,4548219.52415995 
					</coordinates>
				</LineString>
			</Placemark>
			<Placemark>
				<TimeSpan>
					<begin>1983-12-08</begin>
				</TimeSpan>
				<styleUrl>#branch_style3</styleUrl>
				<LineString>
					<tessellate>1</tessellate>
					<altitudeMode>relativeToGround</altitudeMode>
					<coordinates>
						72.63161321674819,40.59613317064431,4548219.52415995 71.00853320650114,40.9897851896807,4588367.741901589 
					</coordinates>
				</LineString>
			</Placemark>
			<Placemark>
				<TimeSpan>
					<begin>1983-12-31</begin>
				</TimeSpan>
				<styleUrl>#branch_style3</styleUrl>
				<LineString>
					<tessellate>1</tessellate>
					<altitudeMode>relativeToGround</altitudeMode>
					<coordinates>
						71.00853320650114,40.9897851896807,4588367.741901589 69.38458729912685,41.38351208073313,4624692.31985831 
					</coordinates>
				</LineString>
			</Placemark>
			<Placemark>
				<TimeSpan>
					<begin>1984-01-23</begin>
				</TimeSpan>
				<styleUrl>#branch_style3</styleUrl>
				<LineString>
					<tessellate>1</tessellate>
					<altitudeMode>relativeToGround</altitudeMode>
					<coordinates>
						69.38458729912685,41.38351208073313,4624692.31985831 67.75995130194923,41.77731697729663,4657193.258030113 
					</coordinates>
				</LineString>
			</Placemark>
			<Placemark>
				<TimeSpan>
					<begin>1984-02-15</begin>
				</TimeSpan>
				<styleUrl>#branch_style3</styleUrl>
				<LineString>
					<tessellate>1</tessellate>
					<altitudeMode>relativeToGround</altitudeMode>
					<coordinates>
						67.75995130194923,41.77731697729663,4657193.258030113 66.13480511399612,42.1712030772131,4685870.556416998 
					</coordinates>
				</LineString>
			</Placemark>
			<Placemark>
				<TimeSpan>
					<begin>1984-03-09</begin>
				</TimeSpan>
				<styleUrl>#branch_style3</styleUrl>
				<LineString>
					<tessellate>1</tessellate>
					<altitudeMode>relativeToGround</altitudeMode>
					<coordinates>
						66.13480511399612,42.1712030772131,4685870.556416998 64.50933279871231,42.56517364497392,4710724.215018963 
					</coordinates>
				</LineString>
			</Placemark>
			<Placemark>
				<TimeSpan>
					<begin>1984-04</begin>
				</TimeSpan>
				<styleUrl>#branch_style3</styleUrl>
				<LineString>
					<tessellate>1</tessellate>
					<altitudeMode>relativeToGround</altitudeMode>
					<coordinates>
						64.50933279871231,42.56517364497392,4710724.215018963 62.88372265710817,42.95923201418385,4731754.233836014 
					</coordinates>
				</LineString>
			</Placemark>
			<Placemark>
				<TimeSpan>
					<begin>1984-04-24</begin>
				</TimeSpan>
				<styleUrl>#branch_style3</styleUrl>
				<LineString>
					<tessellate>1</tessellate>
					<altitudeMode>relativeToGround</altitudeMode>
					<coordinates>
						62.88372265710817,42.95923201418385,4731754.233836014 61.25816730128236,43.3533815902023,4748960.612868145 
					</coordinates>
				</LineString>
			</Placemark>
			<Placemark>
				<TimeSpan>
					<begin>1984-05-17</begin>
				</TimeSpan>
				<styleUrl>#branch_style3</styleUrl>
				<LineString>
					<tessellate>1</tessellate>
					<altitudeMode>relativeToGround</altitudeMode>
					<coordinates>
						61.25816730128236,43.3533815902023,4748960.612868145 59.63286372825304,43.7476258529787,4762343.352115357 
					</coordinates>
				</LineString>
			</Placemark>
			<Placemark>
				<TimeSpan>
					<begin>1984-06-09</begin>
				</TimeSpan>
				<styleUrl>#branch_style3</styleUrl>
				<LineString>
					<tessellate>1</tessellate>
					<altitudeMode>relativeToGround</altitudeMode>
					<coordinates>
						59.63286372825304,43.7476258529787,4762343.352115357 58.00801339402641,44.14196836010156,4771902.451577653 
					</coordinates>
				</LineString>
			</Placemark>
			<Placemark>
				<TimeSpan>
					<begin>1984-07-02</begin>
				</TimeSpan>
				<styleUrl>#branch_style3</styleUrl>
				<LineString>
					<tessellate>1</tessellate>
					<altitudeMode>relativeToGround</altitudeMode>
					<coordinates>
						58.00801339402641,44.14196836010156,4771902.451577653 56.38382228782773,44.53641275008261,4777637.91125503 
					</coordinates>
				</LineString>
			</Placemark>
			<Placemark>
				<TimeSpan>
					<begin>1984-07-26</begin>
				</TimeSpan>
				<styleUrl>#branch_style3</styleUrl>
				<LineString>
					<tessellate>1</tessellate>
					<altitudeMode>relativeToGround</altitudeMode>
					<coordinates>
						56.38382228782773,44.53641275008261,4777637.91125503 54.76050100641442,44.93096274590015,4779549.731147489 
					</coordinates>
				</LineString>
			</Placemark>
			<Placemark>
				<TimeSpan>
					<begin>1984-08-18</begin>
				</TimeSpan>
				<styleUrl>#branch_style3</styleUrl>
				<LineString>
					<tessellate>1</tessellate>
					<altitudeMode>relativeToGround</altitudeMode>
					<coordinates>
						54.76050100641442,44.93096274590015,4779549.731147489 53.13826482838824,45.32562215882854,4777637.911255029 
					</coordinates>
				</LineString>
			</Placemark>
			<Placemark>
				<TimeSpan>
					<begin>1984-09-10</begin>
				</TimeSpan>
				<styleUrl>#branch_style3</styleUrl>
				<LineString>
					<tessellate>1</tessellate>
					<altitudeMode>relativeToGround</altitudeMode>
					<coordinates>
						53.13826482838824,45.32562215882854,4777637.911255029 51.51733378841784,45.72039489258452,4771902.451577653 
					</coordinates>
				</LineString>
			</Placemark>
			<Placemark>
				<TimeSpan>
					<begin>1984-10-03</begin>
				</TimeSpan>
				<styleUrl>#branch_style3</styleUrl>
				<LineString>
					<tessellate>1</tessellate>
					<altitudeMode>relativeToGround</altitudeMode>
					<coordinates>
						51.51733378841784,45.72039489258452,4771902.451577653 49.8979327512795,46.1152849478243,4762343.352115357 
					</coordinates>
				</LineString>
			</Placemark>
			<Placemark>
				<TimeSpan>
					<begin>1984-10-26</begin>
				</TimeSpan>
				<styleUrl>#branch_style3</styleUrl>
				<LineString>
					<tessellate>1</tessellate>
					<altitudeMode>relativeToGround</altitudeMode>
					<coordinates>
						49.8979327512795,46.1152849478243,4762343.352115357 48.28029148562165,46.5102964270305,4748960.612868144 
					</coordinates>
				</LineString>
			</Placemark>
			<Placemark>
				<TimeSpan>
					<begin>1984-11-18</begin>
				</TimeSpan>
				<styleUrl>#branch_style3</styleUrl>
				<LineString>
					<tessellate>1</tessellate>
					<altitudeMode>relativeToGround</altitudeMode>
					<coordinates>
						48.28029148562165,46.5102964270305,4748960.612868144 46.66464473735495,46.90543353983266,4731754.233836013 
					</coordinates>
				</LineString>
			</Placemark>
			<Placemark>
				<TimeSpan>
					<begin>1984-12-11</begin>
				</TimeSpan>
				<styleUrl>#branch_style3</styleUrl>
				<LineString>
					<tessellate>1</tessellate>
					<altitudeMode>relativeToGround</altitudeMode>
					<coordinates>
						46.66464473735495,46.90543353983266,4731754.233836013 45.05123230256773,47.30070060881084,4710724.215018965 
					</coordinates>
				</LineString>
			</Placemark>
			<Placemark>
				<TimeSpan>
					<begin>1985-01-03</begin>
				</TimeSpan>
				<styleUrl>#branch_style3</styleUrl>
				<LineString>
					<tessellate>1</tessellate>
					<altitudeMode>relativeToGround</altitudeMode>
					<coordinates>
						45.05123230256773,47.30070060881084,4710724.215018965 43.44029909986792,47.69610207583947,4685870.556416998 
					</coordinates>
				</LineString>
			</Placemark>
			<Placemark>
				<TimeSpan>
					<begin>1985-01-26</begin>
				</TimeSpan>
				<styleUrl>#branch_style3</styleUrl>
				<LineString>
					<tessellate>1</tessellate>
					<altitudeMode>relativeToGround</altitudeMode>
					<coordinates>
						43.44029909986792,47.69610207583947,4685870.556416998 41.83209524205085,48.09164250903564,4657193.258030112 
					</coordinates>
				</LineString>
			</Placemark>
			<Placemark>
				<TimeSpan>
					<begin>1985-02-18</begin>
				</TimeSpan>
				<styleUrl>#branch_style3</styleUrl>
				<LineString>
					<tessellate>1</tessellate>
					<altitudeMode>relativeToGround</altitudeMode>
					<coordinates>
						41.83209524205085,48.09164250903564,4657193.258030112 40.22687610699636,48.48732661038586,4624692.319858311 
					</coordinates>
				</LineString>
			</Placemark>
			<Placemark>
				<TimeSpan>
					<begin>1985-03-14</begin>
				</TimeSpan>
				<styleUrl>#branch_style3</styleUrl>
				<LineString>
					<tessellate>1</tessellate>
					<altitudeMode>relativeToGround</altitudeMode>
					<coordinates>
						40.22687610699636,48.48732661038586,4624692.319858311 38.62490240770389,48.88315922413627,4588367.741901589 
					</coordinates>
				</LineString>
			</Placemark>
			<Placemark>
				<TimeSpan>
					<begin>1985-04-06</begin>
				</TimeSpan>
				<styleUrl>#branch_style3</styleUrl>
				<LineString>
					<tessellate>1</tessellate>
					<altitudeMode>relativeToGround</altitudeMode>
					<coordinates>
						38.62490240770389,48.88315922413627,4588367.741901589 37.0264402613813,49.27914534604376,4548219.524159949 
					</coordinates>
				</LineString>
			</Placemark>
			<Placemark>
				<TimeSpan>
					<begin>1985-04-29</begin>
				</TimeSpan>
				<styleUrl>#branch_style3</styleUrl>
				<LineString>
					<tessellate>1</tessellate>
					<altitudeMode>relativeToGround</altitudeMode>
					<coordinates>
						37.0264402613813,49.27914534604376,4548219.524159949 35.43176125751491,49.67529013360072,4504247.666633392 
					</coordinates>
				</LineString>
			</Placemark>
			<Placemark>
				<TimeSpan>
					<begin>1985-05-22</begin>
				</TimeSpan>
				<styleUrl>#branch_style3</styleUrl>
				<LineString>
					<tessellate>1</tessellate>
					<altitudeMode>relativeToGround</altitudeMode>
					<coordinates>
						35.43176125751491,49.67529013360072,4504247.666633392 33.84114252486553,50.07159891736419,4456452.169321919 
					</coordinates>
				</LineString>
			</Placemark>
			<Placemark>
				<TimeSpan>
					<begin>1985-06-14</begin>
				</TimeSpan>
				<styleUrl>#branch_style3</styleUrl>
				<LineString>
					<tessellate>1</tessellate>
					<altitudeMode>relativeToGround</altitudeMode>
					<coordinates>
						33.84114252486553,50.07159891736419,4456452.169321919 32.25486679735583,50.46807721354133,4404833.032225525 
					</coordinates>
				</LineString>
			</Placemark>
			<Placemark>
				<TimeSpan>
					<begin>1985-07-07</begin>
				</TimeSpan>
				<styleUrl>#branch_style3</styleUrl>
				<LineString>
					<tessellate>1</tessellate>
					<altitudeMode>relativeToGround</altitudeMode>
					<coordinates>
						32.25486679735583,50.46807721354133,4404833.032225525 30.67322247884542,50.86473073800811,4349390.255344214 
					</coordinates>
				</LineString>
			</Placemark>
			<Placemark>
				<TimeSpan>
					<begin>1985-07-30</begin>
				</TimeSpan>
				<styleUrl>#branch_style3</styleUrl>
				<LineString>
					<tessellate>1</tessellate>
					<altitudeMode>relativeToGround</altitudeMode>
					<coordinates>
						30.67322247884542,50.86473073800811,4349390.255344214 29.0965037068275,51.26156542196937,4290123.838677987 
					</coordinates>
				</LineString>
			</Placemark>
			<Placemark>
				<TimeSpan>
					<begin>1985-08-22</begin>
				</TimeSpan>
				<styleUrl>#branch_style3</styleUrl>
				<LineString>
					<tessellate>1</tessellate>
					<altitudeMode>relativeToGround</altitudeMode>
					<coordinates>
						29.0965037068275,51.26156542196937,4290123.838677987 27.52501041513163,51.65858742950448,4227033.782226838 
					</coordinates>
				</LineString>
			</Placemark>
			<Placemark>
				<TimeSpan>
					<begin>1985-09-14</begin>
				</TimeSpan>
				<styleUrl>#branch_style3</styleUrl>
				<LineString>
					<tessellate>1</tessellate>
					<altitudeMode>relativeToGround</altitudeMode>
					<coordinates>
						27.52501041513163,51.65858742950448,4227033.782226838 25.95904839578142,52.05580317728777,4160120.085990774 
					</coordinates>
				</LineString>
			</Placemark>
			<Placemark>
				<TimeSpan>
					<begin>1985-10-07</begin>
				</TimeSpan>
				<styleUrl>#branch_style3</styleUrl>
				<LineString>
					<tessellate>1</tessellate>
					<altitudeMode>relativeToGround</altitudeMode>
					<coordinates>
						25.95904839578142,52.05580317728777,4160120.085990774 24.39892936024023,52.45321935682652,4089382.74996979 
					</coordinates>
				</LineString>
			</Placemark>
			<Placemark>
				<TimeSpan>
					<begin>1985-10-31</begin>
				</TimeSpan>
				<styleUrl>#branch_style3</styleUrl>
				<LineString>
					<tessellate>1</tessellate>
					<altitudeMode>relativeToGround</altitudeMode>
					<coordinates>
						24.39892936024023,52.45321935682652,4089382.74996979 22.84497100038374,52.85084295962646,4014821.77416389 
					</coordinates>
				</LineString>
			</Placemark>
			<Placemark>
				<TimeSpan>
					<begin>1985-11-23</begin>
				</TimeSpan>
				<styleUrl>#branch_style3</styleUrl>
				<LineString>
					<tessellate>1</tessellate>
					<altitudeMode>relativeToGround</altitudeMode>
					<coordinates>
						22.84497100038374,52.85084295962646,4014821.77416389 21.29749704967482,53.24868130577623,3936437.158573071 
					</coordinates>
				</LineString>
			</Placemark>
			<Placemark>
				<TimeSpan>
					<begin>1985-12-16</begin>
				</TimeSpan>
				<styleUrl>#branch_style3</styleUrl>
				<LineString>
					<tessellate>1</tessellate>
					<altitudeMode>relativeToGround</altitudeMode>
					<coordinates>
						21.29749704967482,53.24868130577623,3936437.158573071 19.75683734519184,53.64674207654388,3854228.903197333 
					</coordinates>
				</LineString>
			</Placemark>
			<Placemark>
				<TimeSpan>
					<begin>1986-01-08</begin>
				</TimeSpan>
				<styleUrl>#branch_style3</styleUrl>
				<LineString>
					<tessellate>1</tessellate>
					<altitudeMode>relativeToGround</altitudeMode>
					<coordinates>
						19.75683734519184,53.64674207654388,3854228.903197333 18.22332789138606,54.04503335170541,3768197.008036681 
					</coordinates>
				</LineString>
			</Placemark>
			<Placemark>
				<TimeSpan>
					<begin>1986-01-31</begin>
				</TimeSpan>
				<styleUrl>#branch_style3</styleUrl>
				<LineString>
					<tessellate>1</tessellate>
					<altitudeMode>relativeToGround</altitudeMode>
					<coordinates>
						18.22332789138606,54.04503335170541,3768197.008036681 16.69731092673351,54.44356365248566,3678341.473091107 
					</coordinates>
				</LineString>
			</Placemark>
			<Placemark>
				<TimeSpan>
					<begin>1986-02-23</begin>
				</TimeSpan>
				<styleUrl>#branch_style3</styleUrl>
				<LineString>
					<tessellate>1</tessellate>
					<altitudeMode>relativeToGround</altitudeMode>
					<coordinates>
						16.69731092673351,54.44356365248566,3678341.473091107 15.17913499481996,54.84234199119419,3584662.298360616 
					</coordinates>
				</LineString>
			</Placemark>
			<Placemark>
				<TimeSpan>
					<begin>1986-03-18</begin>
				</TimeSpan>
				<styleUrl>#branch_style3</styleUrl>
				<LineString>
					<tessellate>1</tessellate>
					<altitudeMode>relativeToGround</altitudeMode>
					<coordinates>
						15.17913499481996,54.84234199119419,3584662.298360616 13.66915502188523,55.24137792889812,3487159.483845206 
					</coordinates>
				</LineString>
			</Placemark>
			<Placemark>
				<TimeSpan>
					<begin>1986-04-10</begin>
				</TimeSpan>
				<styleUrl>#branch_style3</styleUrl>
				<LineString>
					<tessellate>1</tessellate>
					<altitudeMode>relativeToGround</altitudeMode>
					<coordinates>
						13.66915502188523,55.24137792889812,3487159.483845206 12.16773240348934,55.64068164280954,3385833.029544881 
					</coordinates>
				</LineString>
			</Placemark>
			<Placemark>
				<TimeSpan>
					<begin>1986-05-03</begin>
				</TimeSpan>
				<styleUrl>#branch_style3</styleUrl>
				<LineString>
					<tessellate>1</tessellate>
					<altitudeMode>relativeToGround</altitudeMode>
					<coordinates>
						12.16773240348934,55.64068164280954,3385833.029544881 10.6752351037979,56.04026400550114,3280682.935459636 
					</coordinates>
				</LineString>
			</Placemark>
			<Placemark>
				<TimeSpan>
					<begin>1986-05-26</begin>
				</TimeSpan>
				<styleUrl>#branch_style3</styleUrl>
				<LineString>
					<tessellate>1</tessellate>
					<altitudeMode>relativeToGround</altitudeMode>
					<coordinates>
						10.6752351037979,56.04026400550114,3280682.935459636 9.192037772100846,56.44013667863928,3171709.201589473 
					</coordinates>
				</LineString>
			</Placemark>
			<Placemark>
				<TimeSpan>
					<begin>1986-06-19</begin>
				</TimeSpan>
				<styleUrl>#branch_style3</styleUrl>
				<LineString>
					<tessellate>1</tessellate>
					<altitudeMode>relativeToGround</altitudeMode>
					<coordinates>
						9.192037772100846,56.44013667863928,3171709.201589473 7.718521882667491,56.84031222469054,3058911.827934392 
					</coordinates>
				</LineString>
			</Placemark>
			<Placemark>
				<TimeSpan>
					<begin>1986-07-12</begin>
				</TimeSpan>
				<styleUrl>#branch_style3</styleUrl>
				<LineString>
					<tessellate>1</tessellate>
					<altitudeMode>relativeToGround</altitudeMode>
					<coordinates>
						7.718521882667491,56.84031222469054,3058911.827934392 6.255075906065435,57.2408042410919,2942290.814494394 
					</coordinates>
				</LineString>
			</Placemark>
			<Placemark>
				<TimeSpan>
					<begin>1986-08-04</begin>
				</TimeSpan>
				<styleUrl>#branch_style3</styleUrl>
				<LineString>
					<tessellate>1</tessellate>
					<altitudeMode>relativeToGround</altitudeMode>
					<coordinates>
						6.255075906065435,57.2408042410919,2942290.814494394 4.802095522848148,57.64162752279015,2821846.161269477 
					</coordinates>
				</LineString>
			</Placemark>
			<Placemark>
				<TimeSpan>
					<begin>1986-08-27</begin>
				</TimeSpan>
				<styleUrl>#branch_style3</styleUrl>
				<LineString>
					<tessellate>1</tessellate>
					<altitudeMode>relativeToGround</altitudeMode>
					<coordinates>
						4.802095522848148,57.64162752279015,2821846.161269477 3.359983894379562,58.04279826101894,2697577.86825964 
					</coordinates>
				</LineString>
			</Placemark>
			<Placemark>
				<TimeSpan>
					<begin>1986-09-19</begin>
				</TimeSpan>
				<styleUrl>#branch_style3</styleUrl>
				<LineString>
					<tessellate>1</tessellate>
					<altitudeMode>relativeToGround</altitudeMode>
					<coordinates>
						3.359983894379562,58.04279826101894,2697577.86825964 1.929152011025316,58.44433428895364,2569485.935464889 
					</coordinates>
				</LineString>
			</Placemark>
			<Placemark>
				<TimeSpan>
					<begin>1986-10-12</begin>
				</TimeSpan>
				<styleUrl>#branch_style3</styleUrl>
				<LineString>
					<tessellate>1</tessellate>
					<altitudeMode>relativeToGround</altitudeMode>
					<coordinates>
						1.929152011025316,58.44433428895364,2569485.935464889 0.5100191457960339,58.84625538886322,2437570.362885218 
					</coordinates>
				</LineString>
			</Placemark>
			<Placemark>
				<TimeSpan>
					<begin>1986-11-04</begin>
				</TimeSpan>
				<styleUrl>#branch_style3</styleUrl>
				<LineString>
					<tessellate>1</tessellate>
					<altitudeMode>relativeToGround</altitudeMode>
					<coordinates>
						0.5100191457960339,58.84625538886322,2437570.362885218 -0.8969865469561573,59.24858368121325,2301831.150520628 
					</coordinates>
				</LineString>
			</Placemark>
			<Placemark>
				<TimeSpan>
					<begin>1986-11-27</begin>
				</TimeSpan>
				<styleUrl>#branch_style3</styleUrl>
				<LineString>
					<tessellate>1</tessellate>
					<altitudeMode>relativeToGround</altitudeMode>
					<coordinates>
						-0.8969865469561573,59.24858368121325,2301831.150520628 -2.291427230916798,59.6513441249173,2162268.298371121 
					</coordinates>
				</LineString>
			</Placemark>
			<Placemark>
				<TimeSpan>
					<begin>1986-12-20</begin>
				</TimeSpan>
				<styleUrl>#branch_style3</styleUrl>
				<LineString>
					<tessellate>1</tessellate>
					<altitudeMode>relativeToGround</altitudeMode>
					<coordinates>
						-2.291427230916798,59.6513441249173,2162268.298371121 -3.672854301850479,60.05456517137711,2018881.806436697 
					</coordinates>
				</LineString>
			</Placemark>
			<Placemark>
				<TimeSpan>
					<begin>1987-01-12</begin>
				</TimeSpan>
				<styleUrl>#branch_style3</styleUrl>
				<LineString>
					<tessellate>1</tessellate>
					<altitudeMode>relativeToGround</altitudeMode>
					<coordinates>
						-3.672854301850479,60.05456517137711,2018881.806436697 -5.040806890904687,60.45827963621899,1871671.674717357 
					</coordinates>
				</LineString>
			</Placemark>
			<Placemark>
				<TimeSpan>
					<begin>1987-02-05</begin>
				</TimeSpan>
				<styleUrl>#branch_style3</styleUrl>
				<LineString>
					<tessellate>1</tessellate>
					<altitudeMode>relativeToGround</altitudeMode>
					<coordinates>
						-5.040806890904687,60.45827963621899,1871671.674717357 -6.39480976315503,60.86252588740562,1720637.903213097 
					</coordinates>
				</LineString>
			</Placemark>
			<Placemark>
				<TimeSpan>
					<begin>1987-02-28</begin>
				</TimeSpan>
				<styleUrl>#branch_style3</styleUrl>
				<LineString>
					<tessellate>1</tessellate>
					<altitudeMode>relativeToGround</altitudeMode>
					<coordinates>
						-6.39480976315503,60.86252588740562,1720637.903213097 -7.734370300856662,61.26734950746172,1565780.491923917 
					</coordinates>
				</LineString>
			</Placemark>
			<Placemark>
				<TimeSpan>
					<begin>1987-03-23</begin>
				</TimeSpan>
				<styleUrl>#branch_style3</styleUrl>
				<LineString>
					<tessellate>1</tessellate>
					<altitudeMode>relativeToGround</altitudeMode>
					<coordinates>
						-7.734370300856662,61.26734950746172,1565780.491923917 -9.058974053995346,61.67280569244826,1407099.44084982 
					</coordinates>
				</LineString>
			</Placemark>
			<Placemark>
				<TimeSpan>
					<begin>1987-04-15</begin>
				</TimeSpan>
				<styleUrl>#branch_style3</styleUrl>
				<LineString>
					<tessellate>1</tessellate>
					<altitudeMode>relativeToGround</altitudeMode>
					<coordinates>
						-9.058974053995346,61.67280569244826,1407099.44084982 -10.36807795333663,62.07896284680007,1244594.749990804 
					</coordinates>
				</LineString>
			</Placemark>
			<Placemark>
				<TimeSpan>
					<begin>1987-05-08</begin>
				</TimeSpan>
				<styleUrl>#branch_style3</styleUrl>
				<LineString>
					<tessellate>1</tessellate>
					<altitudeMode>relativeToGround</altitudeMode>
					<coordinates>
						-10.36807795333663,62.07896284680007,1244594.749990804 -11.66109950735097,62.48590822568026,1078266.419346873 
					</coordinates>
				</LineString>
			</Placemark>
			<Placemark>
				<TimeSpan>
					<begin>1987-05-31</begin>
				</TimeSpan>
				<styleUrl>#branch_style3</styleUrl>
				<LineString>
					<tessellate>1</tessellate>
					<altitudeMode>relativeToGround</altitudeMode>
					<coordinates>
						-11.66109950735097,62.48590822568026,1078266.419346873 -12.93739862977471,62.89375732600723,908114.4489180222 
					</coordinates>
				</LineString>
			</Placemark>
			<Placemark>
				<TimeSpan>
					<begin>1987-06-23</begin>
				</TimeSpan>
				<styleUrl>#branch_style3</styleUrl>
				<LineString>
					<tessellate>1</tessellate>
					<altitudeMode>relativeToGround</altitudeMode>
					<coordinates>
						-12.93739862977471,62.89375732600723,908114.4489180222 -14.19624473007138,63.30267076353789,734138.8387042545 
					</coordinates>
				</LineString>
			</Placemark>
			<Placemark>
				<TimeSpan>
					<begin>1987-07-16</begin>
				</TimeSpan>
				<styleUrl>#branch_style3</styleUrl>
				<LineString>
					<tessellate>1</tessellate>
					<altitudeMode>relativeToGround</altitudeMode>
					<coordinates>
						-14.19624473007138,63.30267076353789,734138.8387042545 -15.43675067097376,63.71288796524203,556339.5887055695 
					</coordinates>
				</LineString>
			</Placemark>
			<Placemark>
				<TimeSpan>
					<begin>1987-08-08</begin>
				</TimeSpan>
				<styleUrl>#branch_style3</styleUrl>
				<LineString>
					<tessellate>1</tessellate>
					<altitudeMode>relativeToGround</altitudeMode>
					<coordinates>
						-15.43675067097376,63.71288796524203,556339.5887055695 -16.65771847337795,64.12480561717281,374716.6989219636 
					</coordinates>
				</LineString>
			</Placemark>
			<Placemark>
				<TimeSpan>
					<begin>1987-08-31</begin>
				</TimeSpan>
				<styleUrl>#branch_style3</styleUrl>
				<LineString>
					<tessellate>1</tessellate>
					<altitudeMode>relativeToGround</altitudeMode>
					<coordinates>
						-16.65771847337795,64.12480561717281,374716.6989219636 -17.85717653987106,64.53921241406074,189270.1693534404 
					</coordinates>
				</LineString>
			</Placemark>
			<Placemark>
				<TimeSpan>
					<begin>1987-09-24</begin>
				</TimeSpan>
				<styleUrl>#branch_style3</styleUrl>
				<LineString>
					<tessellate>1</tessellate>
					<altitudeMode>relativeToGround</altitudeMode>
					<coordinates>
						-17.85717653987106,64.53921241406074,189270.1693534404 -19.02083587646484,64.96305084228516,0 
					</coordinates>
				</LineString>
			</Placemark>
		</Folder>
		<Folder>
			<name>ICELAND:TUNISIA</name>
			<Placemark>
				<TimeSpan>
					<begin>2006-04</begin>
				</TimeSpan>
				<styleUrl>#branch_style4</styleUrl>
				<LineString>
					<tessellate>1</tessellate>
					<altitudeMode>relativeToGround</altitudeMode>
					<coordinates>
						-19.02083587646484,64.96305084228516,0 -18.87039317813101,64.65128749219076,62406.66654957851 
					</coordinates>
				</LineString>
			</Placemark>
			<Placemark>
				<TimeSpan>
					<begin>2006-04-27</begin>
				</TimeSpan>
				<styleUrl>#branch_style4</styleUrl>
				<LineString>
					<tessellate>1</tessellate>
					<altitudeMode>relativeToGround</altitudeMode>
					<coordinates>
						-18.87039317813101,64.65128749219076,62406.66654957851 -18.71716719580968,64.33952719643958,123552.5923607817 
					</coordinates>
				</LineString>
			</Placemark>
			<Placemark>
				<TimeSpan>
					<begin>2006-05-24</begin>
				</TimeSpan>
				<styleUrl>#branch_style4</styleUrl>
				<LineString>
					<tessellate>1</tessellate>
					<altitudeMode>relativeToGround</altitudeMode>
					<coordinates>
						-18.71716719580968,64.33952719643958,123552.5923607817 -18.56114779319049,64.02777005121723,183437.7774336095 
					</coordinates>
				</LineString>
			</Placemark>
			<Placemark>
				<TimeSpan>
					<begin>2006-06-19</begin>
				</TimeSpan>
				<styleUrl>#branch_style4</styleUrl>
				<LineString>
					<tessellate>1</tessellate>
					<altitudeMode>relativeToGround</altitudeMode>
					<coordinates>
						-18.56114779319049,64.02777005121723,183437.7774336095 -18.40232537128247,63.71601615571856,242062.221768062 
					</coordinates>
				</LineString>
			</Placemark>
			<Placemark>
				<TimeSpan>
					<begin>2006-07-16</begin>
				</TimeSpan>
				<styleUrl>#branch_style4</styleUrl>
				<LineString>
					<tessellate>1</tessellate>
					<altitudeMode>relativeToGround</altitudeMode>
					<coordinates>
						-18.40232537128247,63.71601615571856,242062.221768062 -18.2406908709165,63.40426561217392,299425.9253641393 
					</coordinates>
				</LineString>
			</Placemark>
			<Placemark>
				<TimeSpan>
					<begin>2006-08-11</begin>
				</TimeSpan>
				<styleUrl>#branch_style4</styleUrl>
				<LineString>
					<tessellate>1</tessellate>
					<altitudeMode>relativeToGround</altitudeMode>
					<coordinates>
						-18.2406908709165,63.40426561217392,299425.9253641393 -18.07623577503155,63.09251852587803,355528.8882218411 
					</coordinates>
				</LineString>
			</Placemark>
			<Placemark>
				<TimeSpan>
					<begin>2006-09-06</begin>
				</TimeSpan>
				<styleUrl>#branch_style4</styleUrl>
				<LineString>
					<tessellate>1</tessellate>
					<altitudeMode>relativeToGround</altitudeMode>
					<coordinates>
						-18.07623577503155,63.09251852587803,355528.8882218411 -17.90895211074435,62.78077500522078,410371.1103411677 
					</coordinates>
				</LineString>
			</Placemark>
			<Placemark>
				<TimeSpan>
					<begin>2006-10-03</begin>
				</TimeSpan>
				<styleUrl>#branch_style4</styleUrl>
				<LineString>
					<tessellate>1</tessellate>
					<altitudeMode>relativeToGround</altitudeMode>
					<coordinates>
						-17.90895211074435,62.78077500522078,410371.1103411677 -17.73883245120059,62.46903516172053,463952.5917221188 
					</coordinates>
				</LineString>
			</Placemark>
			<Placemark>
				<TimeSpan>
					<begin>2006-10-29</begin>
				</TimeSpan>
				<styleUrl>#branch_style4</styleUrl>
				<LineString>
					<tessellate>1</tessellate>
					<altitudeMode>relativeToGround</altitudeMode>
					<coordinates>
						-17.73883245120059,62.46903516172053,463952.5917221188 -17.56586991720643,62.15729911005996,516273.3323646947 
					</coordinates>
				</LineString>
			</Placemark>
			<Placemark>
				<TimeSpan>
					<begin>2006-11-25</begin>
				</TimeSpan>
				<styleUrl>#branch_style4</styleUrl>
				<LineString>
					<tessellate>1</tessellate>
					<altitudeMode>relativeToGround</altitudeMode>
					<coordinates>
						-17.56586991720643,62.15729911005996,516273.3323646947 -17.39005817864057,61.84556696812398,567333.3322688953 
					</coordinates>
				</LineString>
			</Placemark>
			<Placemark>
				<TimeSpan>
					<begin>2006-12-21</begin>
				</TimeSpan>
				<styleUrl>#branch_style4</styleUrl>
				<LineString>
					<tessellate>1</tessellate>
					<altitudeMode>relativeToGround</altitudeMode>
					<coordinates>
						-17.39005817864057,61.84556696812398,567333.3322688953 -17.21139145564527,61.53383885704054,617132.5914347207 
					</coordinates>
				</LineString>
			</Placemark>
			<Placemark>
				<TimeSpan>
					<begin>2007-01-16</begin>
				</TimeSpan>
				<styleUrl>#branch_style4</styleUrl>
				<LineString>
					<tessellate>1</tessellate>
					<altitudeMode>relativeToGround</altitudeMode>
					<coordinates>
						-17.21139145564527,61.53383885704054,617132.5914347207 -17.02986451959646,61.22211490122386,665671.1098621706 
					</coordinates>
				</LineString>
			</Placemark>
			<Placemark>
				<TimeSpan>
					<begin>2007-02-12</begin>
				</TimeSpan>
				<styleUrl>#branch_style4</styleUrl>
				<LineString>
					<tessellate>1</tessellate>
					<altitudeMode>relativeToGround</altitudeMode>
					<coordinates>
						-17.02986451959646,61.22211490122386,665671.1098621706 -16.84547269385294,60.91039522842039,712948.8875512452 
					</coordinates>
				</LineString>
			</Placemark>
			<Placemark>
				<TimeSpan>
					<begin>2007-03-10</begin>
				</TimeSpan>
				<styleUrl>#branch_style4</styleUrl>
				<LineString>
					<tessellate>1</tessellate>
					<altitudeMode>relativeToGround</altitudeMode>
					<coordinates>
						-16.84547269385294,60.91039522842039,712948.8875512452 -16.65821185428483,60.59867996975764,758965.9245019446 
					</coordinates>
				</LineString>
			</Placemark>
			<Placemark>
				<TimeSpan>
					<begin>2007-04-06</begin>
				</TimeSpan>
				<styleUrl>#branch_style4</styleUrl>
				<LineString>
					<tessellate>1</tessellate>
					<altitudeMode>relativeToGround</altitudeMode>
					<coordinates>
						-16.65821185428483,60.59867996975764,758965.9245019446 -16.4680784295805,60.2869692597958,803722.2207142685 
					</coordinates>
				</LineString>
			</Placemark>
			<Placemark>
				<TimeSpan>
					<begin>2007-05-02</begin>
				</TimeSpan>
				<styleUrl>#branch_style4</styleUrl>
				<LineString>
					<tessellate>1</tessellate>
					<altitudeMode>relativeToGround</altitudeMode>
					<coordinates>
						-16.4680784295805,60.2869692597958,803722.2207142685 -16.27506940133442,59.97526323658269,847217.7761882172 
					</coordinates>
				</LineString>
			</Placemark>
			<Placemark>
				<TimeSpan>
					<begin>2007-05-28</begin>
				</TimeSpan>
				<styleUrl>#branch_style4</styleUrl>
				<LineString>
					<tessellate>1</tessellate>
					<altitudeMode>relativeToGround</altitudeMode>
					<coordinates>
						-16.27506940133442,59.97526323658269,847217.7761882172 -16.07918230391405,59.66356204171169,889452.5909237904 
					</coordinates>
				</LineString>
			</Placemark>
			<Placemark>
				<TimeSpan>
					<begin>2007-06-24</begin>
				</TimeSpan>
				<styleUrl>#branch_style4</styleUrl>
				<LineString>
					<tessellate>1</tessellate>
					<altitudeMode>relativeToGround</altitudeMode>
					<coordinates>
						-16.07918230391405,59.66356204171169,889452.5909237904 -15.88041522410918,59.3518658203832,930426.6649209884 
					</coordinates>
				</LineString>
			</Placemark>
			<Placemark>
				<TimeSpan>
					<begin>2007-07-20</begin>
				</TimeSpan>
				<styleUrl>#branch_style4</styleUrl>
				<LineString>
					<tessellate>1</tessellate>
					<altitudeMode>relativeToGround</altitudeMode>
					<coordinates>
						-15.88041522410918,59.3518658203832,930426.6649209884 -15.67876680056261,59.04017472146965,970139.9981798111 
					</coordinates>
				</LineString>
			</Placemark>
			<Placemark>
				<TimeSpan>
					<begin>2007-08-16</begin>
				</TimeSpan>
				<styleUrl>#branch_style4</styleUrl>
				<LineString>
					<tessellate>1</tessellate>
					<altitudeMode>relativeToGround</altitudeMode>
					<coordinates>
						-15.67876680056261,59.04017472146965,970139.9981798111 -15.47423622298432,58.72848889758428,1008592.590700259 
					</coordinates>
				</LineString>
			</Placemark>
			<Placemark>
				<TimeSpan>
					<begin>2007-09-11</begin>
				</TimeSpan>
				<styleUrl>#branch_style4</styleUrl>
				<LineString>
					<tessellate>1</tessellate>
					<altitudeMode>relativeToGround</altitudeMode>
					<coordinates>
						-15.47423622298432,58.72848889758428,1008592.590700259 -15.2668232311506,58.41680850515392,1045784.44248233 
					</coordinates>
				</LineString>
			</Placemark>
			<Placemark>
				<TimeSpan>
					<begin>2007-10-07</begin>
				</TimeSpan>
				<styleUrl>#branch_style4</styleUrl>
				<LineString>
					<tessellate>1</tessellate>
					<altitudeMode>relativeToGround</altitudeMode>
					<coordinates>
						-15.2668232311506,58.41680850515392,1045784.44248233 -15.05652811368859,58.105133704496,1081715.553526027 
					</coordinates>
				</LineString>
			</Placemark>
			<Placemark>
				<TimeSpan>
					<begin>2007-11-03</begin>
				</TimeSpan>
				<styleUrl>#branch_style4</styleUrl>
				<LineString>
					<tessellate>1</tessellate>
					<altitudeMode>relativeToGround</altitudeMode>
					<coordinates>
						-15.05652811368859,58.105133704496,1081715.553526027 -14.84335170664906,57.7934646599001,1116385.923831349 
					</coordinates>
				</LineString>
			</Placemark>
			<Placemark>
				<TimeSpan>
					<begin>2007-11-29</begin>
				</TimeSpan>
				<styleUrl>#branch_style4</styleUrl>
				<LineString>
					<tessellate>1</tessellate>
					<altitudeMode>relativeToGround</altitudeMode>
					<coordinates>
						-14.84335170664906,57.7934646599001,1116385.923831349 -14.62729539186792,57.48180153971422,1149795.553398295 
					</coordinates>
				</LineString>
			</Placemark>
			<Placemark>
				<TimeSpan>
					<begin>2007-12-26</begin>
				</TimeSpan>
				<styleUrl>#branch_style4</styleUrl>
				<LineString>
					<tessellate>1</tessellate>
					<altitudeMode>relativeToGround</altitudeMode>
					<coordinates>
						-14.62729539186792,57.48180153971422,1149795.553398295 -14.40836109511943,57.17014451643622,1181944.442226865 
					</coordinates>
				</LineString>
			</Placemark>
			<Placemark>
				<TimeSpan>
					<begin>2008-01-21</begin>
				</TimeSpan>
				<styleUrl>#branch_style4</styleUrl>
				<LineString>
					<tessellate>1</tessellate>
					<altitudeMode>relativeToGround</altitudeMode>
					<coordinates>
						-14.40836109511943,57.17014451643622,1181944.442226865 -14.18655128406191,56.85849376681065,1212832.590317061 
					</coordinates>
				</LineString>
			</Placemark>
			<Placemark>
				<TimeSpan>
					<begin>2008-02-16</begin>
				</TimeSpan>
				<styleUrl>#branch_style4</styleUrl>
				<LineString>
					<tessellate>1</tessellate>
					<altitudeMode>relativeToGround</altitudeMode>
					<coordinates>
						-14.18655128406191,56.85849376681065,1212832.590317061 -13.96186896597935,56.54684947193135,1242459.997668881 
					</coordinates>
				</LineString>
			</Placemark>
			<Placemark>
				<TimeSpan>
					<begin>2008-03-14</begin>
				</TimeSpan>
				<styleUrl>#branch_style4</styleUrl>
				<LineString>
					<tessellate>1</tessellate>
					<altitudeMode>relativeToGround</altitudeMode>
					<coordinates>
						-13.96186896597935,56.54684947193135,1242459.997668881 -13.73431768531931,56.23521181735032,1270826.664282326 
					</coordinates>
				</LineString>
			</Placemark>
			<Placemark>
				<TimeSpan>
					<begin>2008-04-09</begin>
				</TimeSpan>
				<styleUrl>#branch_style4</styleUrl>
				<LineString>
					<tessellate>1</tessellate>
					<altitudeMode>relativeToGround</altitudeMode>
					<coordinates>
						-13.73431768531931,56.23521181735032,1270826.664282326 -13.50390152103135,55.92358099319326,1297932.590157395 
					</coordinates>
				</LineString>
			</Placemark>
			<Placemark>
				<TimeSpan>
					<begin>2008-05-06</begin>
				</TimeSpan>
				<styleUrl>#branch_style4</styleUrl>
				<LineString>
					<tessellate>1</tessellate>
					<altitudeMode>relativeToGround</altitudeMode>
					<coordinates>
						-13.50390152103135,55.92358099319326,1297932.590157395 -13.27062508370634,55.61195719428198,1323777.775294089 
					</coordinates>
				</LineString>
			</Placemark>
			<Placemark>
				<TimeSpan>
					<begin>2008-06</begin>
				</TimeSpan>
				<styleUrl>#branch_style4</styleUrl>
				<LineString>
					<tessellate>1</tessellate>
					<altitudeMode>relativeToGround</altitudeMode>
					<coordinates>
						-13.27062508370634,55.61195719428198,1323777.775294089 -13.03449351252077,55.30034062026485,1348362.219692408 
					</coordinates>
				</LineString>
			</Placemark>
			<Placemark>
				<TimeSpan>
					<begin>2008-06-27</begin>
				</TimeSpan>
				<styleUrl>#branch_style4</styleUrl>
				<LineString>
					<tessellate>1</tessellate>
					<altitudeMode>relativeToGround</altitudeMode>
					<coordinates>
						-13.03449351252077,55.30034062026485,1348362.219692408 -12.79551247198738,54.98873147575497,1371685.923352351 
					</coordinates>
				</LineString>
			</Placemark>
			<Placemark>
				<TimeSpan>
					<begin>2008-07-24</begin>
				</TimeSpan>
				<styleUrl>#branch_style4</styleUrl>
				<LineString>
					<tessellate>1</tessellate>
					<altitudeMode>relativeToGround</altitudeMode>
					<coordinates>
						-12.79551247198738,54.98873147575497,1371685.923352351 -12.55368814851471,54.67712997047759,1393748.88627392 
					</coordinates>
				</LineString>
			</Placemark>
			<Placemark>
				<TimeSpan>
					<begin>2008-08-19</begin>
				</TimeSpan>
				<styleUrl>#branch_style4</styleUrl>
				<LineString>
					<tessellate>1</tessellate>
					<altitudeMode>relativeToGround</altitudeMode>
					<coordinates>
						-12.55368814851471,54.67712997047759,1393748.88627392 -12.30902724677872,54.36553631942667,1414551.108457112 
					</coordinates>
				</LineString>
			</Placemark>
			<Placemark>
				<TimeSpan>
					<begin>2008-09-15</begin>
				</TimeSpan>
				<styleUrl>#branch_style4</styleUrl>
				<LineString>
					<tessellate>1</tessellate>
					<altitudeMode>relativeToGround</altitudeMode>
					<coordinates>
						-12.30902724677872,54.36553631942667,1414551.108457112 -12.06153698590837,54.05395074303183,1434092.58990193 
					</coordinates>
				</LineString>
			</Placemark>
			<Placemark>
				<TimeSpan>
					<begin>2008-10-11</begin>
				</TimeSpan>
				<styleUrl>#branch_style4</styleUrl>
				<LineString>
					<tessellate>1</tessellate>
					<altitudeMode>relativeToGround</altitudeMode>
					<coordinates>
						-12.06153698590837,54.05395074303183,1434092.58990193 -11.81122509548795,53.74237346733624,1452373.330608372 
					</coordinates>
				</LineString>
			</Placemark>
			<Placemark>
				<TimeSpan>
					<begin>2008-11-06</begin>
				</TimeSpan>
				<styleUrl>#branch_style4</styleUrl>
				<LineString>
					<tessellate>1</tessellate>
					<altitudeMode>relativeToGround</altitudeMode>
					<coordinates>
						-11.81122509548795,53.74237346733624,1452373.330608372 -11.55809981137897,53.4308047241865,1469393.330576439 
					</coordinates>
				</LineString>
			</Placemark>
			<Placemark>
				<TimeSpan>
					<begin>2008-12-03</begin>
				</TimeSpan>
				<styleUrl>#branch_style4</styleUrl>
				<LineString>
					<tessellate>1</tessellate>
					<altitudeMode>relativeToGround</altitudeMode>
					<coordinates>
						-11.55809981137897,53.4308047241865,1469393.330576439 -11.3021698713637,53.11924475143523,1485152.589806131 
					</coordinates>
				</LineString>
			</Placemark>
			<Placemark>
				<TimeSpan>
					<begin>2008-12-29</begin>
				</TimeSpan>
				<styleUrl>#branch_style4</styleUrl>
				<LineString>
					<tessellate>1</tessellate>
					<altitudeMode>relativeToGround</altitudeMode>
					<coordinates>
						-11.3021698713637,53.11924475143523,1485152.589806131 -11.04344451061307,52.80769379315769,1499651.108297447 
					</coordinates>
				</LineString>
			</Placemark>
			<Placemark>
				<TimeSpan>
					<begin>2009-01-25</begin>
				</TimeSpan>
				<styleUrl>#branch_style4</styleUrl>
				<LineString>
					<tessellate>1</tessellate>
					<altitudeMode>relativeToGround</altitudeMode>
					<coordinates>
						-11.04344451061307,52.80769379315769,1499651.108297447 -10.78193345698151,52.49615209988343,1512888.886050388 
					</coordinates>
				</LineString>
			</Placemark>
			<Placemark>
				<TimeSpan>
					<begin>2009-02-20</begin>
				</TimeSpan>
				<styleUrl>#branch_style4</styleUrl>
				<LineString>
					<tessellate>1</tessellate>
					<altitudeMode>relativeToGround</altitudeMode>
					<coordinates>
						-10.78193345698151,52.49615209988343,1512888.886050388 -10.51764692613107,52.18461992884435,1524865.923064953 
					</coordinates>
				</LineString>
			</Placemark>
			<Placemark>
				<TimeSpan>
					<begin>2009-03-18</begin>
				</TimeSpan>
				<styleUrl>#branch_style4</styleUrl>
				<LineString>
					<tessellate>1</tessellate>
					<altitudeMode>relativeToGround</altitudeMode>
					<coordinates>
						-10.51764692613107,52.18461992884435,1524865.923064953 -10.25059561648662,51.87309754424039,1535582.219341144 
					</coordinates>
				</LineString>
			</Placemark>
			<Placemark>
				<TimeSpan>
					<begin>2009-04-14</begin>
				</TimeSpan>
				<styleUrl>#branch_style4</styleUrl>
				<LineString>
					<tessellate>1</tessellate>
					<altitudeMode>relativeToGround</altitudeMode>
					<coordinates>
						-10.25059561648662,51.87309754424039,1535582.219341144 -9.980790704025203,51.56158521752479,1545037.774878958 
					</coordinates>
				</LineString>
			</Placemark>
			<Placemark>
				<TimeSpan>
					<begin>2009-05-10</begin>
				</TimeSpan>
				<styleUrl>#branch_style4</styleUrl>
				<LineString>
					<tessellate>1</tessellate>
					<altitudeMode>relativeToGround</altitudeMode>
					<coordinates>
						-9.980790704025203,51.56158521752479,1545037.774878958 -9.708243836900886,51.25008322771011,1553232.589678398 
					</coordinates>
				</LineString>
			</Placemark>
			<Placemark>
				<TimeSpan>
					<begin>2009-06-06</begin>
				</TimeSpan>
				<styleUrl>#branch_style4</styleUrl>
				<LineString>
					<tessellate>1</tessellate>
					<altitudeMode>relativeToGround</altitudeMode>
					<coordinates>
						-9.708243836900886,51.25008322771011,1553232.589678398 -9.432967129907212,50.93859186169745,1560166.663739462 
					</coordinates>
				</LineString>
			</Placemark>
			<Placemark>
				<TimeSpan>
					<begin>2009-07-02</begin>
				</TimeSpan>
				<styleUrl>#branch_style4</styleUrl>
				<LineString>
					<tessellate>1</tessellate>
					<altitudeMode>relativeToGround</altitudeMode>
					<coordinates>
						-9.432967129907212,50.93859186169745,1560166.663739462 -9.154973158778668,50.62711141463051,1565839.997062151 
					</coordinates>
				</LineString>
			</Placemark>
			<Placemark>
				<TimeSpan>
					<begin>2009-07-28</begin>
				</TimeSpan>
				<styleUrl>#branch_style4</styleUrl>
				<LineString>
					<tessellate>1</tessellate>
					<altitudeMode>relativeToGround</altitudeMode>
					<coordinates>
						-9.154973158778668,50.62711141463051,1565839.997062151 -8.874274954333078,50.3156421902774,1570252.589646465 
					</coordinates>
				</LineString>
			</Placemark>
			<Placemark>
				<TimeSpan>
					<begin>2009-08-24</begin>
				</TimeSpan>
				<styleUrl>#branch_style4</styleUrl>
				<LineString>
					<tessellate>1</tessellate>
					<altitudeMode>relativeToGround</altitudeMode>
					<coordinates>
						-8.874274954333078,50.3156421902774,1570252.589646465 -8.590885996456015,50.00418450144208,1573404.441492403 
					</coordinates>
				</LineString>
			</Placemark>
			<Placemark>
				<TimeSpan>
					<begin>2009-09-19</begin>
				</TimeSpan>
				<styleUrl>#branch_style4</styleUrl>
				<LineString>
					<tessellate>1</tessellate>
					<altitudeMode>relativeToGround</altitudeMode>
					<coordinates>
						-8.590885996456015,50.00418450144208,1573404.441492403 -8.304820207927177,49.69273867040905,1575295.552599966 
					</coordinates>
				</LineString>
			</Placemark>
			<Placemark>
				<TimeSpan>
					<begin>2009-10-16</begin>
				</TimeSpan>
				<styleUrl>#branch_style4</styleUrl>
				<LineString>
					<tessellate>1</tessellate>
					<altitudeMode>relativeToGround</altitudeMode>
					<coordinates>
						-8.304820207927177,49.69273867040905,1575295.552599966 -8.016091948090628,49.38130502942418,1575925.922969154 
					</coordinates>
				</LineString>
			</Placemark>
			<Placemark>
				<TimeSpan>
					<begin>2009-11-11</begin>
				</TimeSpan>
				<styleUrl>#branch_style4</styleUrl>
				<LineString>
					<tessellate>1</tessellate>
					<altitudeMode>relativeToGround</altitudeMode>
					<coordinates>
						-8.016091948090628,49.38130502942418,1575925.922969154 -7.724716006367776,49.06988392121528,1575295.552599966 
					</coordinates>
				</LineString>
			</Placemark>
			<Placemark>
				<TimeSpan>
					<begin>2009-12-07</begin>
				</TimeSpan>
				<styleUrl>#branch_style4</styleUrl>
				<LineString>
					<tessellate>1</tessellate>
					<altitudeMode>relativeToGround</altitudeMode>
					<coordinates>
						-7.724716006367776,49.06988392121528,1575295.552599966 -7.430707595613332,48.7584756995569,1573404.441492403 
					</coordinates>
				</LineString>
			</Placemark>
			<Placemark>
				<TimeSpan>
					<begin>2010-01-03</begin>
				</TimeSpan>
				<styleUrl>#branch_style4</styleUrl>
				<LineString>
					<tessellate>1</tessellate>
					<altitudeMode>relativeToGround</altitudeMode>
					<coordinates>
						-7.430707595613332,48.7584756995569,1573404.441492403 -7.134082345312285,48.44708072988349,1570252.589646465 
					</coordinates>
				</LineString>
			</Placemark>
			<Placemark>
				<TimeSpan>
					<begin>2010-01-29</begin>
				</TimeSpan>
				<styleUrl>#branch_style4</styleUrl>
				<LineString>
					<tessellate>1</tessellate>
					<altitudeMode>relativeToGround</altitudeMode>
					<coordinates>
						-7.134082345312285,48.44708072988349,1570252.589646465 -6.834856294617881,48.13569938995639,1565839.997062151 
					</coordinates>
				</LineString>
			</Placemark>
			<Placemark>
				<TimeSpan>
					<begin>2010-02-25</begin>
				</TimeSpan>
				<styleUrl>#branch_style4</styleUrl>
				<LineString>
					<tessellate>1</tessellate>
					<altitudeMode>relativeToGround</altitudeMode>
					<coordinates>
						-6.834856294617881,48.13569938995639,1565839.997062151 -6.533045885225979,47.82433207059054,1560166.663739462 
					</coordinates>
				</LineString>
			</Placemark>
			<Placemark>
				<TimeSpan>
					<begin>2010-03-23</begin>
				</TimeSpan>
				<styleUrl>#branch_style4</styleUrl>
				<LineString>
					<tessellate>1</tessellate>
					<altitudeMode>relativeToGround</altitudeMode>
					<coordinates>
						-6.533045885225979,47.82433207059054,1560166.663739462 -6.228667954084083,47.51297917644754,1553232.589678398 
					</coordinates>
				</LineString>
			</Placemark>
			<Placemark>
				<TimeSpan>
					<begin>2010-04-18</begin>
				</TimeSpan>
				<styleUrl>#branch_style4</styleUrl>
				<LineString>
					<tessellate>1</tessellate>
					<altitudeMode>relativeToGround</altitudeMode>
					<coordinates>
						-6.228667954084083,47.51297917644754,1553232.589678398 -5.92173972592982,47.2016411269025,1545037.774878958 
					</coordinates>
				</LineString>
			</Placemark>
			<Placemark>
				<TimeSpan>
					<begin>2010-05-15</begin>
				</TimeSpan>
				<styleUrl>#branch_style4</styleUrl>
				<LineString>
					<tessellate>1</tessellate>
					<altitudeMode>relativeToGround</altitudeMode>
					<coordinates>
						-5.92173972592982,47.2016411269025,1545037.774878958 -5.612278805653642,46.89031835699356,1535582.219341144 
					</coordinates>
				</LineString>
			</Placemark>
			<Placemark>
				<TimeSpan>
					<begin>2010-06-10</begin>
				</TimeSpan>
				<styleUrl>#branch_style4</styleUrl>
				<LineString>
					<tessellate>1</tessellate>
					<altitudeMode>relativeToGround</altitudeMode>
					<coordinates>
						-5.612278805653642,46.89031835699356,1535582.219341144 -5.300303170478014,46.57901131846369,1524865.923064953 
					</coordinates>
				</LineString>
			</Placemark>
			<Placemark>
				<TimeSpan>
					<begin>2010-07-07</begin>
				</TimeSpan>
				<styleUrl>#branch_style4</styleUrl>
				<LineString>
					<tessellate>1</tessellate>
					<altitudeMode>relativeToGround</altitudeMode>
					<coordinates>
						-5.300303170478014,46.57901131846369,1524865.923064953 -4.985831161945268,46.26772048090622,1512888.886050388 
					</coordinates>
				</LineString>
			</Placemark>
			<Placemark>
				<TimeSpan>
					<begin>2010-08-02</begin>
				</TimeSpan>
				<styleUrl>#branch_style4</styleUrl>
				<LineString>
					<tessellate>1</tessellate>
					<altitudeMode>relativeToGround</altitudeMode>
					<coordinates>
						-4.985831161945268,46.26772048090622,1512888.886050388 -4.668881477702919,45.95644633302722,1499651.108297447 
					</coordinates>
				</LineString>
			</Placemark>
			<Placemark>
				<TimeSpan>
					<begin>2010-08-28</begin>
				</TimeSpan>
				<styleUrl>#branch_style4</styleUrl>
				<LineString>
					<tessellate>1</tessellate>
					<altitudeMode>relativeToGround</altitudeMode>
					<coordinates>
						-4.668881477702919,45.95644633302722,1499651.108297447 -4.349473163073005,45.64518938403926,1485152.589806131 
					</coordinates>
				</LineString>
			</Placemark>
			<Placemark>
				<TimeSpan>
					<begin>2010-09-24</begin>
				</TimeSpan>
				<styleUrl>#branch_style4</styleUrl>
				<LineString>
					<tessellate>1</tessellate>
					<altitudeMode>relativeToGround</altitudeMode>
					<coordinates>
						-4.349473163073005,45.64518938403926,1485152.589806131 -4.027625602391308,45.33395016520466,1469393.330576439 
					</coordinates>
				</LineString>
			</Placemark>
			<Placemark>
				<TimeSpan>
					<begin>2010-10-20</begin>
				</TimeSpan>
				<styleUrl>#branch_style4</styleUrl>
				<LineString>
					<tessellate>1</tessellate>
					<altitudeMode>relativeToGround</altitudeMode>
					<coordinates>
						-4.027625602391308,45.33395016520466,1469393.330576439 -3.703358510095497,45.02272923154761,1452373.330608372 
					</coordinates>
				</LineString>
			</Placemark>
			<Placemark>
				<TimeSpan>
					<begin>2010-11-16</begin>
				</TimeSpan>
				<styleUrl>#branch_style4</styleUrl>
				<LineString>
					<tessellate>1</tessellate>
					<altitudeMode>relativeToGround</altitudeMode>
					<coordinates>
						-3.703358510095497,45.02272923154761,1452373.330608372 -3.376691921541102,44.71152716375943,1434092.58990193 
					</coordinates>
				</LineString>
			</Placemark>
			<Placemark>
				<TimeSpan>
					<begin>2010-12-12</begin>
				</TimeSpan>
				<styleUrl>#branch_style4</styleUrl>
				<LineString>
					<tessellate>1</tessellate>
					<altitudeMode>relativeToGround</altitudeMode>
					<coordinates>
						-3.376691921541102,44.71152716375943,1434092.58990193 -3.047646183516955,44.40034457032404,1414551.108457112 
					</coordinates>
				</LineString>
			</Placemark>
			<Placemark>
				<TimeSpan>
					<begin>2011-01-07</begin>
				</TimeSpan>
				<styleUrl>#branch_style4</styleUrl>
				<LineString>
					<tessellate>1</tessellate>
					<altitudeMode>relativeToGround</altitudeMode>
					<coordinates>
						-3.047646183516955,44.40034457032404,1414551.108457112 -2.716241944427602,44.08918208989634,1393748.88627392 
					</coordinates>
				</LineString>
			</Placemark>
			<Placemark>
				<TimeSpan>
					<begin>2011-02-03</begin>
				</TimeSpan>
				<styleUrl>#branch_style4</styleUrl>
				<LineString>
					<tessellate>1</tessellate>
					<altitudeMode>relativeToGround</altitudeMode>
					<coordinates>
						-2.716241944427602,44.08918208989634,1393748.88627392 -2.382500144102197,43.77804039397194,1371685.923352351 
					</coordinates>
				</LineString>
			</Placemark>
			<Placemark>
				<TimeSpan>
					<begin>2011-03</begin>
				</TimeSpan>
				<styleUrl>#branch_style4</styleUrl>
				<LineString>
					<tessellate>1</tessellate>
					<altitudeMode>relativeToGround</altitudeMode>
					<coordinates>
						-2.382500144102197,43.77804039397194,1371685.923352351 -2.046442003183152,43.4669201898936,1348362.219692408 
					</coordinates>
				</LineString>
			</Placemark>
			<Placemark>
				<TimeSpan>
					<begin>2011-03-28</begin>
				</TimeSpan>
				<styleUrl>#branch_style4</styleUrl>
				<LineString>
					<tessellate>1</tessellate>
					<altitudeMode>relativeToGround</altitudeMode>
					<coordinates>
						-2.046442003183152,43.4669201898936,1348362.219692408 -1.708089012035317,43.15582222424887,1323777.775294089 
					</coordinates>
				</LineString>
			</Placemark>
			<Placemark>
				<TimeSpan>
					<begin>2011-04-23</begin>
				</TimeSpan>
				<styleUrl>#branch_style4</styleUrl>
				<LineString>
					<tessellate>1</tessellate>
					<altitudeMode>relativeToGround</altitudeMode>
					<coordinates>
						-1.708089012035317,43.15582222424887,1323777.775294089 -1.367462919106266,42.84474728672424,1297932.590157395 
					</coordinates>
				</LineString>
			</Placemark>
			<Placemark>
				<TimeSpan>
					<begin>2011-05-19</begin>
				</TimeSpan>
				<styleUrl>#branch_style4</styleUrl>
				<LineString>
					<tessellate>1</tessellate>
					<altitudeMode>relativeToGround</altitudeMode>
					<coordinates>
						-1.367462919106266,42.84474728672424,1297932.590157395 -1.024585718650987,42.53369621449454,1270826.664282325 
					</coordinates>
				</LineString>
			</Placemark>
			<Placemark>
				<TimeSpan>
					<begin>2011-06-15</begin>
				</TimeSpan>
				<styleUrl>#branch_style4</styleUrl>
				<LineString>
					<tessellate>1</tessellate>
					<altitudeMode>relativeToGround</altitudeMode>
					<coordinates>
						-1.024585718650987,42.53369621449454,1270826.664282325 -0.6794796377168461,42.22266989724323,1242459.997668881 
					</coordinates>
				</LineString>
			</Placemark>
			<Placemark>
				<TimeSpan>
					<begin>2011-07-11</begin>
				</TimeSpan>
				<styleUrl>#branch_style4</styleUrl>
				<LineString>
					<tessellate>1</tessellate>
					<altitudeMode>relativeToGround</altitudeMode>
					<coordinates>
						-0.6794796377168461,42.22266989724323,1242459.997668881 -0.3321671222587648,41.91166928293056,1212832.590317061 
					</coordinates>
				</LineString>
			</Placemark>
			<Placemark>
				<TimeSpan>
					<begin>2011-08-07</begin>
				</TimeSpan>
				<styleUrl>#branch_style4</styleUrl>
				<LineString>
					<tessellate>1</tessellate>
					<altitudeMode>relativeToGround</altitudeMode>
					<coordinates>
						-0.3321671222587648,41.91166928293056,1212832.590317061 0.01732917777417486,41.60069538445347,1181944.442226865 
					</coordinates>
				</LineString>
			</Placemark>
			<Placemark>
				<TimeSpan>
					<begin>2011-09-02</begin>
				</TimeSpan>
				<styleUrl>#branch_style4</styleUrl>
				<LineString>
					<tessellate>1</tessellate>
					<altitudeMode>relativeToGround</altitudeMode>
					<coordinates>
						0.01732917777417486,41.60069538445347,1181944.442226865 0.3689864245809852,41.28974928737598,1149795.553398295 
					</coordinates>
				</LineString>
			</Placemark>
			<Placemark>
				<TimeSpan>
					<begin>2011-09-28</begin>
				</TimeSpan>
				<styleUrl>#branch_style4</styleUrl>
				<LineString>
					<tessellate>1</tessellate>
					<altitudeMode>relativeToGround</altitudeMode>
					<coordinates>
						0.3689864245809852,41.28974928737598,1149795.553398295 0.7227816101285373,40.97883215895281,1116385.923831348 
					</coordinates>
				</LineString>
			</Placemark>
			<Placemark>
				<TimeSpan>
					<begin>2011-10-25</begin>
				</TimeSpan>
				<styleUrl>#branch_style4</styleUrl>
				<LineString>
					<tessellate>1</tessellate>
					<altitudeMode>relativeToGround</altitudeMode>
					<coordinates>
						0.7227816101285373,40.97883215895281,1116385.923831348 1.078691575565769,40.667945258728,1081715.553526027 
					</coordinates>
				</LineString>
			</Placemark>
			<Placemark>
				<TimeSpan>
					<begin>2011-11-20</begin>
				</TimeSpan>
				<styleUrl>#branch_style4</styleUrl>
				<LineString>
					<tessellate>1</tessellate>
					<altitudeMode>relativeToGround</altitudeMode>
					<coordinates>
						1.078691575565769,40.667945258728,1081715.553526027 1.436693032833949,40.35708995106656,1045784.442482331 
					</coordinates>
				</LineString>
			</Placemark>
			<Placemark>
				<TimeSpan>
					<begin>2011-12-17</begin>
				</TimeSpan>
				<styleUrl>#branch_style4</styleUrl>
				<LineString>
					<tessellate>1</tessellate>
					<altitudeMode>relativeToGround</altitudeMode>
					<coordinates>
						1.436693032833949,40.35708995106656,1045784.442482331 1.796762588993498,40.0462677200797,1008592.590700259 
					</coordinates>
				</LineString>
			</Placemark>
			<Placemark>
				<TimeSpan>
					<begin>2012-01-12</begin>
				</TimeSpan>
				<styleUrl>#branch_style4</styleUrl>
				<LineString>
					<tessellate>1</tessellate>
					<altitudeMode>relativeToGround</altitudeMode>
					<coordinates>
						1.796762588993498,40.0462677200797,1008592.590700259 2.15887677394142,39.73548018754266,970139.9981798106 
					</coordinates>
				</LineString>
			</Placemark>
			<Placemark>
				<TimeSpan>
					<begin>2012-02-07</begin>
				</TimeSpan>
				<styleUrl>#branch_style4</styleUrl>
				<LineString>
					<tessellate>1</tessellate>
					<altitudeMode>relativeToGround</altitudeMode>
					<coordinates>
						2.15887677394142,39.73548018754266,970139.9981798106 2.523012072410439,39.42472913459298,930426.6649209884 
					</coordinates>
				</LineString>
			</Placemark>
			<Placemark>
				<TimeSpan>
					<begin>2012-03-05</begin>
				</TimeSpan>
				<styleUrl>#branch_style4</styleUrl>
				<LineString>
					<tessellate>1</tessellate>
					<altitudeMode>relativeToGround</altitudeMode>
					<coordinates>
						2.523012072410439,39.42472913459298,930426.6649209884 2.889144961437354,39.11401652826024,889452.5909237898 
					</coordinates>
				</LineString>
			</Placemark>
			<Placemark>
				<TimeSpan>
					<begin>2012-03-31</begin>
				</TimeSpan>
				<styleUrl>#branch_style4</styleUrl>
				<LineString>
					<tessellate>1</tessellate>
					<altitudeMode>relativeToGround</altitudeMode>
					<coordinates>
						2.889144961437354,39.11401652826024,889452.5909237898 3.257251954907495,38.80334455424933,847217.7761882172 
					</coordinates>
				</LineString>
			</Placemark>
			<Placemark>
				<TimeSpan>
					<begin>2012-04-27</begin>
				</TimeSpan>
				<styleUrl>#branch_style4</styleUrl>
				<LineString>
					<tessellate>1</tessellate>
					<altitudeMode>relativeToGround</altitudeMode>
					<coordinates>
						3.257251954907495,38.80334455424933,847217.7761882172 3.627309657388235,38.49271565793281,803722.2207142683 
					</coordinates>
				</LineString>
			</Placemark>
			<Placemark>
				<TimeSpan>
					<begin>2012-05-23</begin>
				</TimeSpan>
				<styleUrl>#branch_style4</styleUrl>
				<LineString>
					<tessellate>1</tessellate>
					<altitudeMode>relativeToGround</altitudeMode>
					<coordinates>
						3.627309657388235,38.49271565793281,803722.2207142683 3.999294830348034,38.18213259629057,758965.9245019443 
					</coordinates>
				</LineString>
			</Placemark>
			<Placemark>
				<TimeSpan>
					<begin>2012-06-18</begin>
				</TimeSpan>
				<styleUrl>#branch_style4</styleUrl>
				<LineString>
					<tessellate>1</tessellate>
					<altitudeMode>relativeToGround</altitudeMode>
					<coordinates>
						3.999294830348034,38.18213259629057,758965.9245019443 4.373184475187951,37.87159850470947,712948.8875512443 
					</coordinates>
				</LineString>
			</Placemark>
			<Placemark>
				<TimeSpan>
					<begin>2012-07-15</begin>
				</TimeSpan>
				<styleUrl>#branch_style4</styleUrl>
				<LineString>
					<tessellate>1</tessellate>
					<altitudeMode>relativeToGround</altitudeMode>
					<coordinates>
						4.373184475187951,37.87159850470947,712948.8875512443 4.748955939554707,37.56111698436253,665671.1098621711 
					</coordinates>
				</LineString>
			</Placemark>
			<Placemark>
				<TimeSpan>
					<begin>2012-08-10</begin>
				</TimeSpan>
				<styleUrl>#branch_style4</styleUrl>
				<LineString>
					<tessellate>1</tessellate>
					<altitudeMode>relativeToGround</altitudeMode>
					<coordinates>
						4.748955939554707,37.56111698436253,665671.1098621711 5.126587056641864,37.25069221874811,617132.5914347209 
					</coordinates>
				</LineString>
			</Placemark>
			<Placemark>
				<TimeSpan>
					<begin>2012-09-06</begin>
				</TimeSpan>
				<styleUrl>#branch_style4</styleUrl>
				<LineString>
					<tessellate>1</tessellate>
					<altitudeMode>relativeToGround</altitudeMode>
					<coordinates>
						5.126587056641864,37.25069221874811,617132.5914347209 5.506056332479401,36.94032913265362,567333.3322688947 
					</coordinates>
				</LineString>
			</Placemark>
			<Placemark>
				<TimeSpan>
					<begin>2012-10-02</begin>
				</TimeSpan>
				<styleUrl>#branch_style4</styleUrl>
				<LineString>
					<tessellate>1</tessellate>
					<altitudeMode>relativeToGround</altitudeMode>
					<coordinates>
						5.506056332479401,36.94032913265362,567333.3322688947 5.887343205215488,36.63003361477094,516273.3323646942 
					</coordinates>
				</LineString>
			</Placemark>
			<Placemark>
				<TimeSpan>
					<begin>2012-10-28</begin>
				</TimeSpan>
				<styleUrl>#branch_style4</styleUrl>
				<LineString>
					<tessellate>1</tessellate>
					<altitudeMode>relativeToGround</altitudeMode>
					<coordinates>
						5.887343205215488,36.63003361477094,516273.3323646942 6.270428416396214,36.31981283935085,463952.5917221187 
					</coordinates>
				</LineString>
			</Placemark>
			<Placemark>
				<TimeSpan>
					<begin>2012-11-24</begin>
				</TimeSpan>
				<styleUrl>#branch_style4</styleUrl>
				<LineString>
					<tessellate>1</tessellate>
					<altitudeMode>relativeToGround</altitudeMode>
					<coordinates>
						6.270428416396214,36.31981283935085,463952.5917221187 6.655294564255194,36.00967574884027,410371.110341167 
					</coordinates>
				</LineString>
			</Placemark>
			<Placemark>
				<TimeSpan>
					<begin>2012-12-20</begin>
				</TimeSpan>
				<styleUrl>#branch_style4</styleUrl>
				<LineString>
					<tessellate>1</tessellate>
					<altitudeMode>relativeToGround</altitudeMode>
					<coordinates>
						6.655294564255194,36.00967574884027,410371.110341167 7.041926969038885,35.69963381257271,355528.8882218404 
					</coordinates>
				</LineString>
			</Placemark>
			<Placemark>
				<TimeSpan>
					<begin>2013-01-16</begin>
				</TimeSpan>
				<styleUrl>#branch_style4</styleUrl>
				<LineString>
					<tessellate>1</tessellate>
					<altitudeMode>relativeToGround</altitudeMode>
					<coordinates>
						7.041926969038885,35.69963381257271,355528.8882218404 7.43031511042473,35.38970229172098,299425.9253641395 
					</coordinates>
				</LineString>
			</Placemark>
			<Placemark>
				<TimeSpan>
					<begin>2013-02-11</begin>
				</TimeSpan>
				<styleUrl>#branch_style4</styleUrl>
				<LineString>
					<tessellate>1</tessellate>
					<altitudeMode>relativeToGround</altitudeMode>
					<coordinates>
						7.43031511042473,35.38970229172098,299425.9253641395 7.820455209169778,35.07990251713878,242062.2217680616 
					</coordinates>
				</LineString>
			</Placemark>
			<Placemark>
				<TimeSpan>
					<begin>2013-03-09</begin>
				</TimeSpan>
				<styleUrl>#branch_style4</styleUrl>
				<LineString>
					<tessellate>1</tessellate>
					<altitudeMode>relativeToGround</altitudeMode>
					<coordinates>
						7.820455209169778,35.07990251713878,242062.2217680616 8.212355383378995,34.77026644711264,183437.7774336087 
					</coordinates>
				</LineString>
			</Placemark>
			<Placemark>
				<TimeSpan>
					<begin>2013-04-05</begin>
				</TimeSpan>
				<styleUrl>#branch_style4</styleUrl>
				<LineString>
					<tessellate>1</tessellate>
					<altitudeMode>relativeToGround</altitudeMode>
					<coordinates>
						8.212355383378995,34.77026644711264,183437.7774336087 8.606047670707323,34.46084730760921,123552.5923607815 
					</coordinates>
				</LineString>
			</Placemark>
			<Placemark>
				<TimeSpan>
					<begin>2013-05</begin>
				</TimeSpan>
				<styleUrl>#branch_style4</styleUrl>
				<LineString>
					<tessellate>1</tessellate>
					<altitudeMode>relativeToGround</altitudeMode>
					<coordinates>
						8.606047670707323,34.46084730760921,123552.5923607815 9.001624082443294,34.15175153220138,62406.6665495783 
					</coordinates>
				</LineString>
			</Placemark>
			<Placemark>
				<TimeSpan>
					<begin>2013-05-28</begin>
				</TimeSpan>
				<styleUrl>#branch_style4</styleUrl>
				<LineString>
					<tessellate>1</tessellate>
					<altitudeMode>relativeToGround</altitudeMode>
					<coordinates>
						9.001624082443294,34.15175153220138,62406.6665495783 9.400137901306152,33.84394073486328,-9.313225746154785e-10 
					</coordinates>
				</LineString>
			</Placemark>
		</Folder>
		<Folder>
			<name>UK:ICELAND</name>
			<Placemark>
				<TimeSpan>
					<begin>1998-11-18</begin>
				</TimeSpan>
				<styleUrl>#branch_style5</styleUrl>
				<LineString>
					<tessellate>1</tessellate>
					<altitudeMode>relativeToGround</altitudeMode>
					<coordinates>
						-3.276575326919555,54.70235443115235,0 -3.450417646949894,54.80488544335043,22535.6100994174 
					</coordinates>
				</LineString>
			</Placemark>
			<Placemark>
				<TimeSpan>
					<begin>1998-12-15</begin>
				</TimeSpan>
				<styleUrl>#branch_style5</styleUrl>
				<LineString>
					<tessellate>1</tessellate>
					<altitudeMode>relativeToGround</altitudeMode>
					<coordinates>
						-3.450417646949894,54.80488544335043,22535.6100994174 -3.624021554057384,54.90741730401812,44615.95534834152 
					</coordinates>
				</LineString>
			</Placemark>
			<Placemark>
				<TimeSpan>
					<begin>1999-01-11</begin>
				</TimeSpan>
				<styleUrl>#branch_style5</styleUrl>
				<LineString>
					<tessellate>1</tessellate>
					<altitudeMode>relativeToGround</altitudeMode>
					<coordinates>
						-3.624021554057384,54.90741730401812,44615.95534834152 -3.797384436969542,55.00995002138281,66241.03574677237 
					</coordinates>
				</LineString>
			</Placemark>
			<Placemark>
				<TimeSpan>
					<begin>1999-02-07</begin>
				</TimeSpan>
				<styleUrl>#branch_style5</styleUrl>
				<LineString>
					<tessellate>1</tessellate>
					<altitudeMode>relativeToGround</altitudeMode>
					<coordinates>
						-3.797384436969542,55.00995002138281,66241.03574677237 -3.970503674889671,55.11248360380333,87410.85129470992 
					</coordinates>
				</LineString>
			</Placemark>
			<Placemark>
				<TimeSpan>
					<begin>1999-03-06</begin>
				</TimeSpan>
				<styleUrl>#branch_style5</styleUrl>
				<LineString>
					<tessellate>1</tessellate>
					<altitudeMode>relativeToGround</altitudeMode>
					<coordinates>
						-3.970503674889671,55.11248360380333,87410.85129470992 -4.143376637529375,55.21501805977392,108125.4019921542 
					</coordinates>
				</LineString>
			</Placemark>
			<Placemark>
				<TimeSpan>
					<begin>1999-04-02</begin>
				</TimeSpan>
				<styleUrl>#branch_style5</styleUrl>
				<LineString>
					<tessellate>1</tessellate>
					<altitudeMode>relativeToGround</altitudeMode>
					<coordinates>
						-4.143376637529375,55.21501805977392,108125.4019921542 -4.316000685141651,55.31755339792849,128384.6878391052 
					</coordinates>
				</LineString>
			</Placemark>
			<Placemark>
				<TimeSpan>
					<begin>1999-04-29</begin>
				</TimeSpan>
				<styleUrl>#branch_style5</styleUrl>
				<LineString>
					<tessellate>1</tessellate>
					<altitudeMode>relativeToGround</altitudeMode>
					<coordinates>
						-4.316000685141651,55.31755339792849,128384.6878391052 -4.488373168555689,55.42008962704514,148188.7088355629 
					</coordinates>
				</LineString>
			</Placemark>
			<Placemark>
				<TimeSpan>
					<begin>1999-05-26</begin>
				</TimeSpan>
				<styleUrl>#branch_style5</styleUrl>
				<LineString>
					<tessellate>1</tessellate>
					<altitudeMode>relativeToGround</altitudeMode>
					<coordinates>
						-4.488373168555689,55.42008962704514,148188.7088355629 -4.660491429211882,55.52262675605068,167537.4649815274 
					</coordinates>
				</LineString>
			</Placemark>
			<Placemark>
				<TimeSpan>
					<begin>1999-06-22</begin>
				</TimeSpan>
				<styleUrl>#branch_style5</styleUrl>
				<LineString>
					<tessellate>1</tessellate>
					<altitudeMode>relativeToGround</altitudeMode>
					<coordinates>
						-4.660491429211882,55.52262675605068,167537.4649815274 -4.832352799198068,55.62516479402553,186430.9562769985 
					</coordinates>
				</LineString>
			</Placemark>
			<Placemark>
				<TimeSpan>
					<begin>1999-07-19</begin>
				</TimeSpan>
				<styleUrl>#branch_style5</styleUrl>
				<LineString>
					<tessellate>1</tessellate>
					<altitudeMode>relativeToGround</altitudeMode>
					<coordinates>
						-4.832352799198068,55.62516479402553,186430.9562769985 -5.003954601286464,55.72770375020876,204869.1827219764 
					</coordinates>
				</LineString>
			</Placemark>
			<Placemark>
				<TimeSpan>
					<begin>1999-08-15</begin>
				</TimeSpan>
				<styleUrl>#branch_style5</styleUrl>
				<LineString>
					<tessellate>1</tessellate>
					<altitudeMode>relativeToGround</altitudeMode>
					<coordinates>
						-5.003954601286464,55.72770375020876,204869.1827219764 -5.175294148971737,55.83024363400335,222852.1443164609 
					</coordinates>
				</LineString>
			</Placemark>
			<Placemark>
				<TimeSpan>
					<begin>1999-09-10</begin>
				</TimeSpan>
				<styleUrl>#branch_style5</styleUrl>
				<LineString>
					<tessellate>1</tessellate>
					<altitudeMode>relativeToGround</altitudeMode>
					<coordinates>
						-5.175294148971737,55.83024363400335,222852.1443164609 -5.346368746509885,55.93278445498166,240379.8410604523 
					</coordinates>
				</LineString>
			</Placemark>
			<Placemark>
				<TimeSpan>
					<begin>1999-10-07</begin>
				</TimeSpan>
				<styleUrl>#branch_style5</styleUrl>
				<LineString>
					<tessellate>1</tessellate>
					<altitudeMode>relativeToGround</altitudeMode>
					<coordinates>
						-5.346368746509885,55.93278445498166,240379.8410604523 -5.517175688957621,56.0353262228913,257452.2729539503 
					</coordinates>
				</LineString>
			</Placemark>
			<Placemark>
				<TimeSpan>
					<begin>1999-11-03</begin>
				</TimeSpan>
				<styleUrl>#branch_style5</styleUrl>
				<LineString>
					<tessellate>1</tessellate>
					<altitudeMode>relativeToGround</altitudeMode>
					<coordinates>
						-5.517175688957621,56.0353262228913,257452.2729539503 -5.687712262212779,56.13786894766105,274069.4399969551 
					</coordinates>
				</LineString>
			</Placemark>
			<Placemark>
				<TimeSpan>
					<begin>1999-11-30</begin>
				</TimeSpan>
				<styleUrl>#branch_style5</styleUrl>
				<LineString>
					<tessellate>1</tessellate>
					<altitudeMode>relativeToGround</altitudeMode>
					<coordinates>
						-5.687712262212779,56.13786894766105,274069.4399969551 -5.857975743055535,56.24041263940726,290231.3421894665 
					</coordinates>
				</LineString>
			</Placemark>
			<Placemark>
				<TimeSpan>
					<begin>1999-12-27</begin>
				</TimeSpan>
				<styleUrl>#branch_style5</styleUrl>
				<LineString>
					<tessellate>1</tessellate>
					<altitudeMode>relativeToGround</altitudeMode>
					<coordinates>
						-5.857975743055535,56.24041263940726,290231.3421894665 -6.027963399190138,56.34295730844043,305937.9795314847 
					</coordinates>
				</LineString>
			</Placemark>
			<Placemark>
				<TimeSpan>
					<begin>2000-01-23</begin>
				</TimeSpan>
				<styleUrl>#branch_style5</styleUrl>
				<LineString>
					<tessellate>1</tessellate>
					<altitudeMode>relativeToGround</altitudeMode>
					<coordinates>
						-6.027963399190138,56.34295730844043,305937.9795314847 -6.197672489287349,56.44550296527213,321189.3520230096 
					</coordinates>
				</LineString>
			</Placemark>
			<Placemark>
				<TimeSpan>
					<begin>2000-02-19</begin>
				</TimeSpan>
				<styleUrl>#branch_style5</styleUrl>
				<LineString>
					<tessellate>1</tessellate>
					<altitudeMode>relativeToGround</altitudeMode>
					<coordinates>
						-6.197672489287349,56.44550296527213,321189.3520230096 -6.36710026302749,56.54804962062232,335985.4596640412 
					</coordinates>
				</LineString>
			</Placemark>
			<Placemark>
				<TimeSpan>
					<begin>2000-03-17</begin>
				</TimeSpan>
				<styleUrl>#branch_style5</styleUrl>
				<LineString>
					<tessellate>1</tessellate>
					<altitudeMode>relativeToGround</altitudeMode>
					<coordinates>
						-6.36710026302749,56.54804962062232,335985.4596640412 -6.536243961144113,56.65059728542692,350326.3024545796 
					</coordinates>
				</LineString>
			</Placemark>
			<Placemark>
				<TimeSpan>
					<begin>2000-04-13</begin>
				</TimeSpan>
				<styleUrl>#branch_style5</styleUrl>
				<LineString>
					<tessellate>1</tessellate>
					<altitudeMode>relativeToGround</altitudeMode>
					<coordinates>
						-6.536243961144113,56.65059728542692,350326.3024545796 -6.705100815468271,56.75314597084587,364211.8803946247 
					</coordinates>
				</LineString>
			</Placemark>
			<Placemark>
				<TimeSpan>
					<begin>2000-05-10</begin>
				</TimeSpan>
				<styleUrl>#branch_style5</styleUrl>
				<LineString>
					<tessellate>1</tessellate>
					<altitudeMode>relativeToGround</altitudeMode>
					<coordinates>
						-6.705100815468271,56.75314597084587,364211.8803946247 -6.873668048972684,56.85569568827151,377642.1934841765 
					</coordinates>
				</LineString>
			</Placemark>
			<Placemark>
				<TimeSpan>
					<begin>2000-06-06</begin>
				</TimeSpan>
				<styleUrl>#branch_style5</styleUrl>
				<LineString>
					<tessellate>1</tessellate>
					<altitudeMode>relativeToGround</altitudeMode>
					<coordinates>
						-6.873668048972684,56.85569568827151,377642.1934841765 -7.041942875817042,56.95824644933744,390617.241723235 
					</coordinates>
				</LineString>
			</Placemark>
			<Placemark>
				<TimeSpan>
					<begin>2000-07-02</begin>
				</TimeSpan>
				<styleUrl>#branch_style5</styleUrl>
				<LineString>
					<tessellate>1</tessellate>
					<altitudeMode>relativeToGround</altitudeMode>
					<coordinates>
						-7.041942875817042,56.95824644933744,390617.241723235 -7.209922501392773,57.0607982659278,403137.0251118001 
					</coordinates>
				</LineString>
			</Placemark>
			<Placemark>
				<TimeSpan>
					<begin>2000-07-29</begin>
				</TimeSpan>
				<styleUrl>#branch_style5</styleUrl>
				<LineString>
					<tessellate>1</tessellate>
					<altitudeMode>relativeToGround</altitudeMode>
					<coordinates>
						-7.209922501392773,57.0607982659278,403137.0251118001 -7.377604122368753,57.16335115018706,415201.5436498722 
					</coordinates>
				</LineString>
			</Placemark>
			<Placemark>
				<TimeSpan>
					<begin>2000-08-25</begin>
				</TimeSpan>
				<styleUrl>#branch_style5</styleUrl>
				<LineString>
					<tessellate>1</tessellate>
					<altitudeMode>relativeToGround</altitudeMode>
					<coordinates>
						-7.377604122368753,57.16335115018706,415201.5436498722 -7.544984926736285,57.26590511453036,426810.7973374508 
					</coordinates>
				</LineString>
			</Placemark>
			<Placemark>
				<TimeSpan>
					<begin>2000-09-21</begin>
				</TimeSpan>
				<styleUrl>#branch_style5</styleUrl>
				<LineString>
					<tessellate>1</tessellate>
					<altitudeMode>relativeToGround</altitudeMode>
					<coordinates>
						-7.544984926736285,57.26590511453036,426810.7973374508 -7.712062093854698,57.36846017165429,437964.7861745362 
					</coordinates>
				</LineString>
			</Placemark>
			<Placemark>
				<TimeSpan>
					<begin>2000-10-18</begin>
				</TimeSpan>
				<styleUrl>#branch_style5</styleUrl>
				<LineString>
					<tessellate>1</tessellate>
					<altitudeMode>relativeToGround</altitudeMode>
					<coordinates>
						-7.712062093854698,57.36846017165429,437964.7861745362 -7.878832794496637,57.47101633454837,448663.5101611282 
					</coordinates>
				</LineString>
			</Placemark>
			<Placemark>
				<TimeSpan>
					<begin>2000-11-14</begin>
				</TimeSpan>
				<styleUrl>#branch_style5</styleUrl>
				<LineString>
					<tessellate>1</tessellate>
					<altitudeMode>relativeToGround</altitudeMode>
					<coordinates>
						-7.878832794496637,57.47101633454837,448663.5101611282 -8.045294190892644,57.57357361650717,458906.9692972271 
					</coordinates>
				</LineString>
			</Placemark>
			<Placemark>
				<TimeSpan>
					<begin>2000-12-11</begin>
				</TimeSpan>
				<styleUrl>#branch_style5</styleUrl>
				<LineString>
					<tessellate>1</tessellate>
					<altitudeMode>relativeToGround</altitudeMode>
					<coordinates>
						-8.045294190892644,57.57357361650717,458906.9692972271 -8.211443436775935,57.67613203114299,468695.1635828326 
					</coordinates>
				</LineString>
			</Placemark>
			<Placemark>
				<TimeSpan>
					<begin>2001-01-07</begin>
				</TimeSpan>
				<styleUrl>#branch_style5</styleUrl>
				<LineString>
					<tessellate>1</tessellate>
					<altitudeMode>relativeToGround</altitudeMode>
					<coordinates>
						-8.211443436775935,57.67613203114299,468695.1635828326 -8.377277677425969,57.77869159239935,478028.0930179449 
					</coordinates>
				</LineString>
			</Placemark>
			<Placemark>
				<TimeSpan>
					<begin>2001-02-03</begin>
				</TimeSpan>
				<styleUrl>#branch_style5</styleUrl>
				<LineString>
					<tessellate>1</tessellate>
					<altitudeMode>relativeToGround</altitudeMode>
					<coordinates>
						-8.377277677425969,57.77869159239935,478028.0930179449 -8.542794049711695,57.88125231456525,486905.7576025639 
					</coordinates>
				</LineString>
			</Placemark>
			<Placemark>
				<TimeSpan>
					<begin>2001-03-02</begin>
				</TimeSpan>
				<styleUrl>#branch_style5</styleUrl>
				<LineString>
					<tessellate>1</tessellate>
					<altitudeMode>relativeToGround</altitudeMode>
					<coordinates>
						-8.542794049711695,57.88125231456525,486905.7576025639 -8.707989682133695,57.98381421229031,495328.1573366895 
					</coordinates>
				</LineString>
			</Placemark>
			<Placemark>
				<TimeSpan>
					<begin>2001-03-29</begin>
				</TimeSpan>
				<styleUrl>#branch_style5</styleUrl>
				<LineString>
					<tessellate>1</tessellate>
					<altitudeMode>relativeToGround</altitudeMode>
					<coordinates>
						-8.707989682133695,57.98381421229031,495328.1573366895 -8.872861694864786,58.08637730060053,503295.2922203219 
					</coordinates>
				</LineString>
			</Placemark>
			<Placemark>
				<TimeSpan>
					<begin>2001-04-24</begin>
				</TimeSpan>
				<styleUrl>#branch_style5</styleUrl>
				<LineString>
					<tessellate>1</tessellate>
					<altitudeMode>relativeToGround</altitudeMode>
					<coordinates>
						-8.872861694864786,58.08637730060053,503295.2922203219 -9.037407199789619,58.18894159491548,510807.1622534611 
					</coordinates>
				</LineString>
			</Placemark>
			<Placemark>
				<TimeSpan>
					<begin>2001-05-21</begin>
				</TimeSpan>
				<styleUrl>#branch_style5</styleUrl>
				<LineString>
					<tessellate>1</tessellate>
					<altitudeMode>relativeToGround</altitudeMode>
					<coordinates>
						-9.037407199789619,58.18894159491548,510807.1622534611 -9.201623300542639,58.29150711106602,517863.7674361069 
					</coordinates>
				</LineString>
			</Placemark>
			<Placemark>
				<TimeSpan>
					<begin>2001-06-17</begin>
				</TimeSpan>
				<styleUrl>#branch_style5</styleUrl>
				<LineString>
					<tessellate>1</tessellate>
					<altitudeMode>relativeToGround</altitudeMode>
					<coordinates>
						-9.201623300542639,58.29150711106602,517863.7674361069 -9.365507092543503,58.39407386531352,524465.1077682595 
					</coordinates>
				</LineString>
			</Placemark>
			<Placemark>
				<TimeSpan>
					<begin>2001-07-14</begin>
				</TimeSpan>
				<styleUrl>#branch_style5</styleUrl>
				<LineString>
					<tessellate>1</tessellate>
					<altitudeMode>relativeToGround</altitudeMode>
					<coordinates>
						-9.365507092543503,58.39407386531352,524465.1077682595 -9.529055663030562,58.49664187436995,530611.1832499187 
					</coordinates>
				</LineString>
			</Placemark>
			<Placemark>
				<TimeSpan>
					<begin>2001-08-10</begin>
				</TimeSpan>
				<styleUrl>#branch_style5</styleUrl>
				<LineString>
					<tessellate>1</tessellate>
					<altitudeMode>relativeToGround</altitudeMode>
					<coordinates>
						-9.529055663030562,58.49664187436995,530611.1832499187 -9.692266091091911,58.59921115541967,536301.9938810847 
					</coordinates>
				</LineString>
			</Placemark>
			<Placemark>
				<TimeSpan>
					<begin>2001-09-06</begin>
				</TimeSpan>
				<styleUrl>#branch_style5</styleUrl>
				<LineString>
					<tessellate>1</tessellate>
					<altitudeMode>relativeToGround</altitudeMode>
					<coordinates>
						-9.692266091091911,58.59921115541967,536301.9938810847 -9.855135447692762,58.70178172614209,541537.5396617575 
					</coordinates>
				</LineString>
			</Placemark>
			<Placemark>
				<TimeSpan>
					<begin>2001-10-03</begin>
				</TimeSpan>
				<styleUrl>#branch_style5</styleUrl>
				<LineString>
					<tessellate>1</tessellate>
					<altitudeMode>relativeToGround</altitudeMode>
					<coordinates>
						-9.855135447692762,58.70178172614209,541537.5396617575 -10.01766079569997,58.80435360473632,546317.8205919371 
					</coordinates>
				</LineString>
			</Placemark>
			<Placemark>
				<TimeSpan>
					<begin>2001-10-30</begin>
				</TimeSpan>
				<styleUrl>#branch_style5</styleUrl>
				<LineString>
					<tessellate>1</tessellate>
					<altitudeMode>relativeToGround</altitudeMode>
					<coordinates>
						-10.01766079569997,58.80435360473632,546317.8205919371 -10.17983918990189,58.90692680994714,550642.8366716232 
					</coordinates>
				</LineString>
			</Placemark>
			<Placemark>
				<TimeSpan>
					<begin>2001-11-26</begin>
				</TimeSpan>
				<styleUrl>#branch_style5</styleUrl>
				<LineString>
					<tessellate>1</tessellate>
					<altitudeMode>relativeToGround</altitudeMode>
					<coordinates>
						-10.17983918990189,58.90692680994714,550642.8366716232 -10.34166767702454,59.00950136109291,554512.5879008161 
					</coordinates>
				</LineString>
			</Placemark>
			<Placemark>
				<TimeSpan>
					<begin>2001-12-23</begin>
				</TimeSpan>
				<styleUrl>#branch_style5</styleUrl>
				<LineString>
					<tessellate>1</tessellate>
					<altitudeMode>relativeToGround</altitudeMode>
					<coordinates>
						-10.34166767702454,59.00950136109291,554512.5879008161 -10.50314329574211,59.11207727809532,557927.0742795158 
					</coordinates>
				</LineString>
			</Placemark>
			<Placemark>
				<TimeSpan>
					<begin>2002-01-19</begin>
				</TimeSpan>
				<styleUrl>#branch_style5</styleUrl>
				<LineString>
					<tessellate>1</tessellate>
					<altitudeMode>relativeToGround</altitudeMode>
					<coordinates>
						-10.50314329574211,59.11207727809532,557927.0742795158 -10.66426307668163,59.21465458151125,560886.295807722 
					</coordinates>
				</LineString>
			</Placemark>
			<Placemark>
				<TimeSpan>
					<begin>2002-02-14</begin>
				</TimeSpan>
				<styleUrl>#branch_style5</styleUrl>
				<LineString>
					<tessellate>1</tessellate>
					<altitudeMode>relativeToGround</altitudeMode>
					<coordinates>
						-10.66426307668163,59.21465458151125,560886.295807722 -10.82502404242184,59.31723329256696,563390.2524854351 
					</coordinates>
				</LineString>
			</Placemark>
			<Placemark>
				<TimeSpan>
					<begin>2002-03-13</begin>
				</TimeSpan>
				<styleUrl>#branch_style5</styleUrl>
				<LineString>
					<tessellate>1</tessellate>
					<altitudeMode>relativeToGround</altitudeMode>
					<coordinates>
						-10.82502404242184,59.31723329256696,563390.2524854351 -10.98542320748394,59.41981343319468,565438.9443126549 
					</coordinates>
				</LineString>
			</Placemark>
			<Placemark>
				<TimeSpan>
					<begin>2002-04-09</begin>
				</TimeSpan>
				<styleUrl>#branch_style5</styleUrl>
				<LineString>
					<tessellate>1</tessellate>
					<altitudeMode>relativeToGround</altitudeMode>
					<coordinates>
						-10.98542320748394,59.41981343319468,565438.9443126549 -11.1454575783147,59.52239502607202,567032.3712893813 
					</coordinates>
				</LineString>
			</Placemark>
			<Placemark>
				<TimeSpan>
					<begin>2002-05-06</begin>
				</TimeSpan>
				<styleUrl>#branch_style5</styleUrl>
				<LineString>
					<tessellate>1</tessellate>
					<altitudeMode>relativeToGround</altitudeMode>
					<coordinates>
						-11.1454575783147,59.52239502607202,567032.3712893813 -11.30512415326021,59.6249780946642,568170.5334156146 
					</coordinates>
				</LineString>
			</Placemark>
			<Placemark>
				<TimeSpan>
					<begin>2002-06-02</begin>
				</TimeSpan>
				<styleUrl>#branch_style5</styleUrl>
				<LineString>
					<tessellate>1</tessellate>
					<altitudeMode>relativeToGround</altitudeMode>
					<coordinates>
						-11.30512415326021,59.6249780946642,568170.5334156146 -11.46441992252919,59.72756266326982,568853.4306913544 
					</coordinates>
				</LineString>
			</Placemark>
			<Placemark>
				<TimeSpan>
					<begin>2002-06-29</begin>
				</TimeSpan>
				<styleUrl>#branch_style5</styleUrl>
				<LineString>
					<tessellate>1</tessellate>
					<altitudeMode>relativeToGround</altitudeMode>
					<coordinates>
						-11.46441992252919,59.72756266326982,568853.4306913544 -11.62334186814481,59.83014875706984,569081.0631166012 
					</coordinates>
				</LineString>
			</Placemark>
			<Placemark>
				<TimeSpan>
					<begin>2002-07-26</begin>
				</TimeSpan>
				<styleUrl>#branch_style5</styleUrl>
				<LineString>
					<tessellate>1</tessellate>
					<altitudeMode>relativeToGround</altitudeMode>
					<coordinates>
						-11.62334186814481,59.83014875706984,569081.0631166012 -11.78188696388349,59.93273640218079,568853.4306913544 
					</coordinates>
				</LineString>
			</Placemark>
			<Placemark>
				<TimeSpan>
					<begin>2002-08-22</begin>
				</TimeSpan>
				<styleUrl>#branch_style5</styleUrl>
				<LineString>
					<tessellate>1</tessellate>
					<altitudeMode>relativeToGround</altitudeMode>
					<coordinates>
						-11.78188696388349,59.93273640218079,568853.4306913544 -11.94005217519887,60.0353256257122,568170.5334156146 
					</coordinates>
				</LineString>
			</Placemark>
			<Placemark>
				<TimeSpan>
					<begin>2002-09-18</begin>
				</TimeSpan>
				<styleUrl>#branch_style5</styleUrl>
				<LineString>
					<tessellate>1</tessellate>
					<altitudeMode>relativeToGround</altitudeMode>
					<coordinates>
						-11.94005217519887,60.0353256257122,568170.5334156146 -12.0978344591295,60.13791645582881,567032.3712893813 
					</coordinates>
				</LineString>
			</Placemark>
			<Placemark>
				<TimeSpan>
					<begin>2002-10-15</begin>
				</TimeSpan>
				<styleUrl>#branch_style5</styleUrl>
				<LineString>
					<tessellate>1</tessellate>
					<altitudeMode>relativeToGround</altitudeMode>
					<coordinates>
						-12.0978344591295,60.13791645582881,567032.3712893813 -12.25523076418772,60.24050892181814,565438.9443126549 
					</coordinates>
				</LineString>
			</Placemark>
			<Placemark>
				<TimeSpan>
					<begin>2002-11-11</begin>
				</TimeSpan>
				<styleUrl>#branch_style5</styleUrl>
				<LineString>
					<tessellate>1</tessellate>
					<altitudeMode>relativeToGround</altitudeMode>
					<coordinates>
						-12.25523076418772,60.24050892181814,565438.9443126549 -12.41223803022823,60.3431030541639,563390.252485435 
					</coordinates>
				</LineString>
			</Placemark>
			<Placemark>
				<TimeSpan>
					<begin>2002-12-07</begin>
				</TimeSpan>
				<styleUrl>#branch_style5</styleUrl>
				<LineString>
					<tessellate>1</tessellate>
					<altitudeMode>relativeToGround</altitudeMode>
					<coordinates>
						-12.41223803022823,60.3431030541639,563390.252485435 -12.5688531882927,60.44569888462591,560886.2958077221 
					</coordinates>
				</LineString>
			</Placemark>
			<Placemark>
				<TimeSpan>
					<begin>2003-01-03</begin>
				</TimeSpan>
				<styleUrl>#branch_style5</styleUrl>
				<LineString>
					<tessellate>1</tessellate>
					<altitudeMode>relativeToGround</altitudeMode>
					<coordinates>
						-12.5688531882927,60.44569888462591,560886.2958077221 -12.7250731604281,60.54829644632731,557927.0742795157 
					</coordinates>
				</LineString>
			</Placemark>
			<Placemark>
				<TimeSpan>
					<begin>2003-01-30</begin>
				</TimeSpan>
				<styleUrl>#branch_style5</styleUrl>
				<LineString>
					<tessellate>1</tessellate>
					<altitudeMode>relativeToGround</altitudeMode>
					<coordinates>
						-12.7250731604281,60.54829644632731,557927.0742795157 -12.88089485947486,60.65089577384987,554512.5879008161 
					</coordinates>
				</LineString>
			</Placemark>
			<Placemark>
				<TimeSpan>
					<begin>2003-02-26</begin>
				</TimeSpan>
				<styleUrl>#branch_style5</styleUrl>
				<LineString>
					<tessellate>1</tessellate>
					<altitudeMode>relativeToGround</altitudeMode>
					<coordinates>
						-12.88089485947486,60.65089577384987,554512.5879008161 -13.03631518882166,60.75349690333844,550642.8366716232 
					</coordinates>
				</LineString>
			</Placemark>
			<Placemark>
				<TimeSpan>
					<begin>2003-03-25</begin>
				</TimeSpan>
				<styleUrl>#branch_style5</styleUrl>
				<LineString>
					<tessellate>1</tessellate>
					<altitudeMode>relativeToGround</altitudeMode>
					<coordinates>
						-13.03631518882166,60.75349690333844,550642.8366716232 -13.19133104212147,60.85609987261547,546317.8205919371 
					</coordinates>
				</LineString>
			</Placemark>
			<Placemark>
				<TimeSpan>
					<begin>2003-04-21</begin>
				</TimeSpan>
				<styleUrl>#branch_style5</styleUrl>
				<LineString>
					<tessellate>1</tessellate>
					<altitudeMode>relativeToGround</altitudeMode>
					<coordinates>
						-13.19133104212147,60.85609987261547,546317.8205919371 -13.34593930296436,60.95870472130711,541537.5396617575 
					</coordinates>
				</LineString>
			</Placemark>
			<Placemark>
				<TimeSpan>
					<begin>2003-05-18</begin>
				</TimeSpan>
				<styleUrl>#branch_style5</styleUrl>
				<LineString>
					<tessellate>1</tessellate>
					<altitudeMode>relativeToGround</altitudeMode>
					<coordinates>
						-13.34593930296436,60.95870472130711,541537.5396617575 -13.50013684450048,61.06131149098218,536301.993881085 
					</coordinates>
				</LineString>
			</Placemark>
			<Placemark>
				<TimeSpan>
					<begin>2003-06-14</begin>
				</TimeSpan>
				<styleUrl>#branch_style5</styleUrl>
				<LineString>
					<tessellate>1</tessellate>
					<altitudeMode>relativeToGround</altitudeMode>
					<coordinates>
						-13.50013684450048,61.06131149098218,536301.993881085 -13.65392052900649,61.16392022530573,530611.1832499187 
					</coordinates>
				</LineString>
			</Placemark>
			<Placemark>
				<TimeSpan>
					<begin>2003-07-11</begin>
				</TimeSpan>
				<styleUrl>#branch_style5</styleUrl>
				<LineString>
					<tessellate>1</tessellate>
					<altitudeMode>relativeToGround</altitudeMode>
					<coordinates>
						-13.65392052900649,61.16392022530573,530611.1832499187 -13.80728720738813,61.26653097020924,524465.1077682596 
					</coordinates>
				</LineString>
			</Placemark>
			<Placemark>
				<TimeSpan>
					<begin>2003-08-07</begin>
				</TimeSpan>
				<styleUrl>#branch_style5</styleUrl>
				<LineString>
					<tessellate>1</tessellate>
					<altitudeMode>relativeToGround</altitudeMode>
					<coordinates>
						-13.80728720738813,61.26653097020924,524465.1077682596 -13.96023371860763,61.36914377407973,517863.7674361072 
					</coordinates>
				</LineString>
			</Placemark>
			<Placemark>
				<TimeSpan>
					<begin>2003-09-03</begin>
				</TimeSpan>
				<styleUrl>#branch_style5</styleUrl>
				<LineString>
					<tessellate>1</tessellate>
					<altitudeMode>relativeToGround</altitudeMode>
					<coordinates>
						-13.96023371860763,61.36914377407973,517863.7674361072 -14.11275688902691,61.47175868797049,510807.1622534612 
					</coordinates>
				</LineString>
			</Placemark>
			<Placemark>
				<TimeSpan>
					<begin>2003-09-29</begin>
				</TimeSpan>
				<styleUrl>#branch_style5</styleUrl>
				<LineString>
					<tessellate>1</tessellate>
					<altitudeMode>relativeToGround</altitudeMode>
					<coordinates>
						-14.11275688902691,61.47175868797049,510807.1622534612 -14.26485353165252,61.57437576583654,503295.2922203222 
					</coordinates>
				</LineString>
			</Placemark>
			<Placemark>
				<TimeSpan>
					<begin>2003-10-26</begin>
				</TimeSpan>
				<styleUrl>#branch_style5</styleUrl>
				<LineString>
					<tessellate>1</tessellate>
					<altitudeMode>relativeToGround</altitudeMode>
					<coordinates>
						-14.26485353165252,61.57437576583654,503295.2922203222 -14.41652044526656,61.67699506479862,495328.1573366895 
					</coordinates>
				</LineString>
			</Placemark>
			<Placemark>
				<TimeSpan>
					<begin>2003-11-22</begin>
				</TimeSpan>
				<styleUrl>#branch_style5</styleUrl>
				<LineString>
					<tessellate>1</tessellate>
					<altitudeMode>relativeToGround</altitudeMode>
					<coordinates>
						-14.41652044526656,61.67699506479862,495328.1573366895 -14.56775441342588,61.77961664544027,486905.7576025641 
					</coordinates>
				</LineString>
			</Placemark>
			<Placemark>
				<TimeSpan>
					<begin>2003-12-19</begin>
				</TimeSpan>
				<styleUrl>#branch_style5</styleUrl>
				<LineString>
					<tessellate>1</tessellate>
					<altitudeMode>relativeToGround</altitudeMode>
					<coordinates>
						-14.56775441342588,61.77961664544027,486905.7576025641 -14.71855220330795,61.88224057214303,478028.0930179448 
					</coordinates>
				</LineString>
			</Placemark>
			<Placemark>
				<TimeSpan>
					<begin>2004-01-15</begin>
				</TimeSpan>
				<styleUrl>#branch_style5</styleUrl>
				<LineString>
					<tessellate>1</tessellate>
					<altitudeMode>relativeToGround</altitudeMode>
					<coordinates>
						-14.71855220330795,61.88224057214303,478028.0930179448 -14.86891056437569,61.9848669134664,468695.1635828328 
					</coordinates>
				</LineString>
			</Placemark>
			<Placemark>
				<TimeSpan>
					<begin>2004-02-11</begin>
				</TimeSpan>
				<styleUrl>#branch_style5</styleUrl>
				<LineString>
					<tessellate>1</tessellate>
					<altitudeMode>relativeToGround</altitudeMode>
					<coordinates>
						-14.86891056437569,61.9848669134664,468695.1635828328 -15.01882622683123,62.08749574258037,458906.9692972272 
					</coordinates>
				</LineString>
			</Placemark>
			<Placemark>
				<TimeSpan>
					<begin>2004-03-09</begin>
				</TimeSpan>
				<styleUrl>#branch_style5</styleUrl>
				<LineString>
					<tessellate>1</tessellate>
					<altitudeMode>relativeToGround</altitudeMode>
					<coordinates>
						-15.01882622683123,62.08749574258037,458906.9692972272 -15.16829589981884,62.19012713775928,448663.5101611284 
					</coordinates>
				</LineString>
			</Placemark>
			<Placemark>
				<TimeSpan>
					<begin>2004-04-05</begin>
				</TimeSpan>
				<styleUrl>#branch_style5</styleUrl>
				<LineString>
					<tessellate>1</tessellate>
					<altitudeMode>relativeToGround</altitudeMode>
					<coordinates>
						-15.16829589981884,62.19012713775928,448663.5101611284 -15.31731626932982,62.29276118294918,437964.7861745362 
					</coordinates>
				</LineString>
			</Placemark>
			<Placemark>
				<TimeSpan>
					<begin>2004-05-02</begin>
				</TimeSpan>
				<styleUrl>#branch_style5</styleUrl>
				<LineString>
					<tessellate>1</tessellate>
					<altitudeMode>relativeToGround</altitudeMode>
					<coordinates>
						-15.31731626932982,62.29276118294918,437964.7861745362 -15.46588399575242,62.39539796842219,426810.797337451 
					</coordinates>
				</LineString>
			</Placemark>
			<Placemark>
				<TimeSpan>
					<begin>2004-05-29</begin>
				</TimeSpan>
				<styleUrl>#branch_style5</styleUrl>
				<LineString>
					<tessellate>1</tessellate>
					<altitudeMode>relativeToGround</altitudeMode>
					<coordinates>
						-15.46588399575242,62.39539796842219,426810.797337451 -15.61399571099284,62.49803759153559,415201.5436498721 
					</coordinates>
				</LineString>
			</Placemark>
			<Placemark>
				<TimeSpan>
					<begin>2004-06-25</begin>
				</TimeSpan>
				<styleUrl>#branch_style5</styleUrl>
				<LineString>
					<tessellate>1</tessellate>
					<altitudeMode>relativeToGround</altitudeMode>
					<coordinates>
						-15.61399571099284,62.49803759153559,415201.5436498721 -15.76164801507841,62.60068015761728,403137.0251118004 
					</coordinates>
				</LineString>
			</Placemark>
			<Placemark>
				<TimeSpan>
					<begin>2004-07-21</begin>
				</TimeSpan>
				<styleUrl>#branch_style5</styleUrl>
				<LineString>
					<tessellate>1</tessellate>
					<altitudeMode>relativeToGround</altitudeMode>
					<coordinates>
						-15.76164801507841,62.60068015761728,403137.0251118004 -15.908837472129,62.70332578100505,390617.241723235 
					</coordinates>
				</LineString>
			</Placemark>
			<Placemark>
				<TimeSpan>
					<begin>2004-08-17</begin>
				</TimeSpan>
				<styleUrl>#branch_style5</styleUrl>
				<LineString>
					<tessellate>1</tessellate>
					<altitudeMode>relativeToGround</altitudeMode>
					<coordinates>
						-15.908837472129,62.70332578100505,390617.241723235 -16.05556060555081,62.80597458627478,377642.1934841766 
					</coordinates>
				</LineString>
			</Placemark>
			<Placemark>
				<TimeSpan>
					<begin>2004-09-13</begin>
				</TimeSpan>
				<styleUrl>#branch_style5</styleUrl>
				<LineString>
					<tessellate>1</tessellate>
					<altitudeMode>relativeToGround</altitudeMode>
					<coordinates>
						-16.05556060555081,62.80597458627478,377642.1934841766 -16.20181389226734,62.90862670970239,364211.8803946248 
					</coordinates>
				</LineString>
			</Placemark>
			<Placemark>
				<TimeSpan>
					<begin>2004-10-10</begin>
				</TimeSpan>
				<styleUrl>#branch_style5</styleUrl>
				<LineString>
					<tessellate>1</tessellate>
					<altitudeMode>relativeToGround</altitudeMode>
					<coordinates>
						-16.20181389226734,62.90862670970239,364211.8803946248 -16.34759375574394,63.01128230101774,350326.3024545796 
					</coordinates>
				</LineString>
			</Placemark>
			<Placemark>
				<TimeSpan>
					<begin>2004-11-06</begin>
				</TimeSpan>
				<styleUrl>#branch_style5</styleUrl>
				<LineString>
					<tessellate>1</tessellate>
					<altitudeMode>relativeToGround</altitudeMode>
					<coordinates>
						-16.34759375574394,63.01128230101774,350326.3024545796 -16.49289655748721,63.11394152552761,335985.4596640414 
					</coordinates>
				</LineString>
			</Placemark>
			<Placemark>
				<TimeSpan>
					<begin>2004-12-03</begin>
				</TimeSpan>
				<styleUrl>#branch_style5</styleUrl>
				<LineString>
					<tessellate>1</tessellate>
					<altitudeMode>relativeToGround</altitudeMode>
					<coordinates>
						-16.49289655748721,63.11394152552761,335985.4596640414 -16.63771858659308,63.21660456671009,321189.3520230097 
					</coordinates>
				</LineString>
			</Placemark>
			<Placemark>
				<TimeSpan>
					<begin>2004-12-30</begin>
				</TimeSpan>
				<styleUrl>#branch_style5</styleUrl>
				<LineString>
					<tessellate>1</tessellate>
					<altitudeMode>relativeToGround</altitudeMode>
					<coordinates>
						-16.63771858659308,63.21660456671009,321189.3520230097 -16.78205604676725,63.31927162941876,305937.9795314849 
					</coordinates>
				</LineString>
			</Placemark>
			<Placemark>
				<TimeSpan>
					<begin>2005-01-26</begin>
				</TimeSpan>
				<styleUrl>#branch_style5</styleUrl>
				<LineString>
					<tessellate>1</tessellate>
					<altitudeMode>relativeToGround</altitudeMode>
					<coordinates>
						-16.78205604676725,63.31927162941876,305937.9795314849 -16.92590504002459,63.4219429438872,290231.3421894666 
					</coordinates>
				</LineString>
			</Placemark>
			<Placemark>
				<TimeSpan>
					<begin>2005-02-22</begin>
				</TimeSpan>
				<styleUrl>#branch_style5</styleUrl>
				<LineString>
					<tessellate>1</tessellate>
					<altitudeMode>relativeToGround</altitudeMode>
					<coordinates>
						-16.92590504002459,63.4219429438872,290231.3421894666 -17.06926154595662,63.52461877080047,274069.4399969552 
					</coordinates>
				</LineString>
			</Placemark>
			<Placemark>
				<TimeSpan>
					<begin>2005-03-21</begin>
				</TimeSpan>
				<styleUrl>#branch_style5</styleUrl>
				<LineString>
					<tessellate>1</tessellate>
					<altitudeMode>relativeToGround</altitudeMode>
					<coordinates>
						-17.06926154595662,63.52461877080047,274069.4399969552 -17.21212139497931,63.62729940781426,257452.2729539503 
					</coordinates>
				</LineString>
			</Placemark>
			<Placemark>
				<TimeSpan>
					<begin>2005-04-17</begin>
				</TimeSpan>
				<styleUrl>#branch_style5</styleUrl>
				<LineString>
					<tessellate>1</tessellate>
					<altitudeMode>relativeToGround</altitudeMode>
					<coordinates>
						-17.21212139497931,63.62729940781426,257452.2729539503 -17.35448023323908,63.72998519807808,240379.8410604524 
					</coordinates>
				</LineString>
			</Placemark>
			<Placemark>
				<TimeSpan>
					<begin>2005-05-14</begin>
				</TimeSpan>
				<styleUrl>#branch_style5</styleUrl>
				<LineString>
					<tessellate>1</tessellate>
					<altitudeMode>relativeToGround</altitudeMode>
					<coordinates>
						-17.35448023323908,63.72998519807808,240379.8410604524 -17.49633347569298,63.8326765415968,222852.1443164609 
					</coordinates>
				</LineString>
			</Placemark>
			<Placemark>
				<TimeSpan>
					<begin>2005-06-09</begin>
				</TimeSpan>
				<styleUrl>#branch_style5</styleUrl>
				<LineString>
					<tessellate>1</tessellate>
					<altitudeMode>relativeToGround</altitudeMode>
					<coordinates>
						-17.49633347569298,63.8326765415968,222852.1443164609 -17.63767624197507,63.9353739107201,204869.1827219766 
					</coordinates>
				</LineString>
			</Placemark>
			<Placemark>
				<TimeSpan>
					<begin>2005-07-06</begin>
				</TimeSpan>
				<styleUrl>#branch_style5</styleUrl>
				<LineString>
					<tessellate>1</tessellate>
					<altitudeMode>relativeToGround</altitudeMode>
					<coordinates>
						-17.63767624197507,63.9353739107201,204869.1827219766 -17.77850326642618,64.0380778718216,186430.9562769986 
					</coordinates>
				</LineString>
			</Placemark>
			<Placemark>
				<TimeSpan>
					<begin>2005-08-02</begin>
				</TimeSpan>
				<styleUrl>#branch_style5</styleUrl>
				<LineString>
					<tessellate>1</tessellate>
					<altitudeMode>relativeToGround</altitudeMode>
					<coordinates>
						-17.77850326642618,64.0380778718216,186430.9562769986 -17.91880876790587,64.14078911660431,167537.4649815275 
					</coordinates>
				</LineString>
			</Placemark>
			<Placemark>
				<TimeSpan>
					<begin>2005-08-29</begin>
				</TimeSpan>
				<styleUrl>#branch_style5</styleUrl>
				<LineString>
					<tessellate>1</tessellate>
					<altitudeMode>relativeToGround</altitudeMode>
					<coordinates>
						-17.91880876790587,64.14078911660431,167537.4649815275 -18.05858625421278,64.24350850904432,148188.7088355632 
					</coordinates>
				</LineString>
			</Placemark>
			<Placemark>
				<TimeSpan>
					<begin>2005-09-25</begin>
				</TimeSpan>
				<styleUrl>#branch_style5</styleUrl>
				<LineString>
					<tessellate>1</tessellate>
					<altitudeMode>relativeToGround</altitudeMode>
					<coordinates>
						-18.05858625421278,64.24350850904432,148188.7088355632 -18.19782821433748,64.34623715913386,128384.6878391055 
					</coordinates>
				</LineString>
			</Placemark>
			<Placemark>
				<TimeSpan>
					<begin>2005-10-22</begin>
				</TimeSpan>
				<styleUrl>#branch_style5</styleUrl>
				<LineString>
					<tessellate>1</tessellate>
					<altitudeMode>relativeToGround</altitudeMode>
					<coordinates>
						-18.19782821433748,64.34623715913386,128384.6878391055 -18.33652560495866,64.44897654574039,108125.4019921543 
					</coordinates>
				</LineString>
			</Placemark>
			<Placemark>
				<TimeSpan>
					<begin>2005-11-18</begin>
				</TimeSpan>
				<styleUrl>#branch_style5</styleUrl>
				<LineString>
					<tessellate>1</tessellate>
					<altitudeMode>relativeToGround</altitudeMode>
					<coordinates>
						-18.33652560495866,64.44897654574039,108125.4019921543 -18.47466692520178,64.55172873765972,87410.8512947103 
					</coordinates>
				</LineString>
			</Placemark>
			<Placemark>
				<TimeSpan>
					<begin>2005-12-15</begin>
				</TimeSpan>
				<styleUrl>#branch_style5</styleUrl>
				<LineString>
					<tessellate>1</tessellate>
					<altitudeMode>relativeToGround</altitudeMode>
					<coordinates>
						-18.47466692520178,64.55172873765972,87410.8512947103 -18.61223636449859,64.65449683551311,66241.03574677277 
					</coordinates>
				</LineString>
			</Placemark>
			<Placemark>
				<TimeSpan>
					<begin>2006-01-11</begin>
				</TimeSpan>
				<styleUrl>#branch_style5</styleUrl>
				<LineString>
					<tessellate>1</tessellate>
					<altitudeMode>relativeToGround</altitudeMode>
					<coordinates>
						-18.61223636449859,64.65449683551311,66241.03574677277 -18.74920947746905,64.75728600228106,44615.95534834173 
					</coordinates>
				</LineString>
			</Placemark>
			<Placemark>
				<TimeSpan>
					<begin>2006-02-07</begin>
				</TimeSpan>
				<styleUrl>#branch_style5</styleUrl>
				<LineString>
					<tessellate>1</tessellate>
					<altitudeMode>relativeToGround</altitudeMode>
					<coordinates>
						-18.74920947746905,64.75728600228106,44615.95534834173 -18.8855401992464,64.86010655294206,22535.61009941762 
					</coordinates>
				</LineString>
			</Placemark>
			<Placemark>
				<TimeSpan>
					<begin>2006-03-06</begin>
				</TimeSpan>
				<styleUrl>#branch_style5</styleUrl>
				<LineString>
					<tessellate>1</tessellate>
					<altitudeMode>relativeToGround</altitudeMode>
					<coordinates>
						-18.8855401992464,64.86010655294206,22535.61009941762 -19.02083587646484,64.96305084228516,4.656612873077393e-10 
					</coordinates>
				</LineString>
			</Placemark>
		</Folder>
		<Folder>
			<name>USA:UK</name>
			<Placemark>
				<TimeSpan>
					<begin>1994-01-14</begin>
				</TimeSpan>
				<styleUrl>#branch_style6</styleUrl>
				<LineString>
					<tessellate>1</tessellate>
					<altitudeMode>relativeToGround</altitudeMode>
					<coordinates>
						-100.4458847045898,39.78372955322266,0 -99.39487226445267,39.92980362800549,116973.8940517993 
					</coordinates>
				</LineString>
			</Placemark>
			<Placemark>
				<TimeSpan>
					<begin>1994-02</begin>
				</TimeSpan>
				<styleUrl>#branch_style6</styleUrl>
				<LineString>
					<tessellate>1</tessellate>
					<altitudeMode>relativeToGround</altitudeMode>
					<coordinates>
						-99.39487226445267,39.92980362800549,116973.8940517993 -98.3447316416505,40.07590575278929,231584.6791328551 
					</coordinates>
				</LineString>
			</Placemark>
			<Placemark>
				<TimeSpan>
					<begin>1994-02-18</begin>
				</TimeSpan>
				<styleUrl>#branch_style6</styleUrl>
				<LineString>
					<tessellate>1</tessellate>
					<altitudeMode>relativeToGround</altitudeMode>
					<coordinates>
						-98.3447316416505,40.07590575278929,231584.6791328551 -97.29548271916325,40.22203637101883,343832.3552431675 
					</coordinates>
				</LineString>
			</Placemark>
			<Placemark>
				<TimeSpan>
					<begin>1994-03-08</begin>
				</TimeSpan>
				<styleUrl>#branch_style6</styleUrl>
				<LineString>
					<tessellate>1</tessellate>
					<altitudeMode>relativeToGround</altitudeMode>
					<coordinates>
						-97.29548271916325,40.22203637101883,343832.3552431675 -96.24714547357436,40.36819593280793,453716.9223827365 
					</coordinates>
				</LineString>
			</Placemark>
			<Placemark>
				<TimeSpan>
					<begin>1994-03-26</begin>
				</TimeSpan>
				<styleUrl>#branch_style6</styleUrl>
				<LineString>
					<tessellate>1</tessellate>
					<altitudeMode>relativeToGround</altitudeMode>
					<coordinates>
						-96.24714547357436,40.36819593280793,453716.9223827365 -95.19973997509847,40.51438489513504,561238.3805515622 
					</coordinates>
				</LineString>
			</Placemark>
			<Placemark>
				<TimeSpan>
					<begin>1994-04-12</begin>
				</TimeSpan>
				<styleUrl>#branch_style6</styleUrl>
				<LineString>
					<tessellate>1</tessellate>
					<altitudeMode>relativeToGround</altitudeMode>
					<coordinates>
						-95.19973997509847,40.51438489513504,561238.3805515622 -94.15328638760734,40.66060372204725,666396.7297496442 
					</coordinates>
				</LineString>
			</Placemark>
			<Placemark>
				<TimeSpan>
					<begin>1994-04-30</begin>
				</TimeSpan>
				<styleUrl>#branch_style6</styleUrl>
				<LineString>
					<tessellate>1</tessellate>
					<altitudeMode>relativeToGround</altitudeMode>
					<coordinates>
						-94.15328638760734,40.66060372204725,666396.7297496442 -93.10780496865398,40.80685288487309,769191.969976983 
					</coordinates>
				</LineString>
			</Placemark>
			<Placemark>
				<TimeSpan>
					<begin>1994-05-17</begin>
				</TimeSpan>
				<styleUrl>#branch_style6</styleUrl>
				<LineString>
					<tessellate>1</tessellate>
					<altitudeMode>relativeToGround</altitudeMode>
					<coordinates>
						-93.10780496865398,40.80685288487309,769191.969976983 -92.06331606949526,40.95313286244457,869624.1012335783 
					</coordinates>
				</LineString>
			</Placemark>
			<Placemark>
				<TimeSpan>
					<begin>1994-06-04</begin>
				</TimeSpan>
				<styleUrl>#branch_style6</styleUrl>
				<LineString>
					<tessellate>1</tessellate>
					<altitudeMode>relativeToGround</altitudeMode>
					<coordinates>
						-92.06331606949526,40.95313286244457,869624.1012335783 -91.01984013511334,41.09944414132902,967693.1235194301 
					</coordinates>
				</LineString>
			</Placemark>
			<Placemark>
				<TimeSpan>
					<begin>1994-06-22</begin>
				</TimeSpan>
				<styleUrl>#branch_style6</styleUrl>
				<LineString>
					<tessellate>1</tessellate>
					<altitudeMode>relativeToGround</altitudeMode>
					<coordinates>
						-91.01984013511334,41.09944414132902,967693.1235194301 -89.97739770423624,41.24578721607131,1063399.036834539 
					</coordinates>
				</LineString>
			</Placemark>
			<Placemark>
				<TimeSpan>
					<begin>1994-07-09</begin>
				</TimeSpan>
				<styleUrl>#branch_style6</styleUrl>
				<LineString>
					<tessellate>1</tessellate>
					<altitudeMode>relativeToGround</altitudeMode>
					<coordinates>
						-89.97739770423624,41.24578721607131,1063399.036834539 -88.93600940935814,41.39216258944681,1156741.841178904 
					</coordinates>
				</LineString>
			</Placemark>
			<Placemark>
				<TimeSpan>
					<begin>1994-07-27</begin>
				</TimeSpan>
				<styleUrl>#branch_style6</styleUrl>
				<LineString>
					<tessellate>1</tessellate>
					<altitudeMode>relativeToGround</altitudeMode>
					<coordinates>
						-88.93600940935814,41.39216258944681,1156741.841178904 -87.89569597675916,41.53857077272608,1247721.536552525 
					</coordinates>
				</LineString>
			</Placemark>
			<Placemark>
				<TimeSpan>
					<begin>1994-08-13</begin>
				</TimeSpan>
				<styleUrl>#branch_style6</styleUrl>
				<LineString>
					<tessellate>1</tessellate>
					<altitudeMode>relativeToGround</altitudeMode>
					<coordinates>
						-87.89569597675916,41.53857077272608,1247721.536552525 -86.85647822652604,41.68501228595154,1336338.122955404 
					</coordinates>
				</LineString>
			</Placemark>
			<Placemark>
				<TimeSpan>
					<begin>1994-08-31</begin>
				</TimeSpan>
				<styleUrl>#branch_style6</styleUrl>
				<LineString>
					<tessellate>1</tessellate>
					<altitudeMode>relativeToGround</altitudeMode>
					<coordinates>
						-86.85647822652604,41.68501228595154,1336338.122955404 -85.818377072573,41.83148765822707,1422591.600387538 
					</coordinates>
				</LineString>
			</Placemark>
			<Placemark>
				<TimeSpan>
					<begin>1994-09-18</begin>
				</TimeSpan>
				<styleUrl>#branch_style6</styleUrl>
				<LineString>
					<tessellate>1</tessellate>
					<altitudeMode>relativeToGround</altitudeMode>
					<coordinates>
						-85.818377072573,41.83148765822707,1422591.600387538 -84.78141352266455,41.97799742802127,1506481.96884893 
					</coordinates>
				</LineString>
			</Placemark>
			<Placemark>
				<TimeSpan>
					<begin>1994-10-05</begin>
				</TimeSpan>
				<styleUrl>#branch_style6</styleUrl>
				<LineString>
					<tessellate>1</tessellate>
					<altitudeMode>relativeToGround</altitudeMode>
					<coordinates>
						-84.78141352266455,41.97799742802127,1506481.96884893 -83.74560867843967,42.12454214348509,1588009.228339578 
					</coordinates>
				</LineString>
			</Placemark>
			<Placemark>
				<TimeSpan>
					<begin>1994-10-23</begin>
				</TimeSpan>
				<styleUrl>#branch_style6</styleUrl>
				<LineString>
					<tessellate>1</tessellate>
					<altitudeMode>relativeToGround</altitudeMode>
					<coordinates>
						-83.74560867843967,42.12454214348509,1588009.228339578 -82.71098373543867,42.27112236278477,1667173.378859482 
					</coordinates>
				</LineString>
			</Placemark>
			<Placemark>
				<TimeSpan>
					<begin>1994-11-09</begin>
				</TimeSpan>
				<styleUrl>#branch_style6</styleUrl>
				<LineString>
					<tessellate>1</tessellate>
					<altitudeMode>relativeToGround</altitudeMode>
					<coordinates>
						-82.71098373543867,42.27112236278477,1667173.378859482 -81.67755998313336,42.41773865445098,1743974.420408643 
					</coordinates>
				</LineString>
			</Placemark>
			<Placemark>
				<TimeSpan>
					<begin>1994-11-27</begin>
				</TimeSpan>
				<styleUrl>#branch_style6</styleUrl>
				<LineString>
					<tessellate>1</tessellate>
					<altitudeMode>relativeToGround</altitudeMode>
					<coordinates>
						-81.67755998313336,42.41773865445098,1743974.420408643 -80.64535880496057,42.56439159774515,1818412.352987062 
					</coordinates>
				</LineString>
			</Placemark>
			<Placemark>
				<TimeSpan>
					<begin>1994-12-15</begin>
				</TimeSpan>
				<styleUrl>#branch_style6</styleUrl>
				<LineString>
					<tessellate>1</tessellate>
					<altitudeMode>relativeToGround</altitudeMode>
					<coordinates>
						-80.64535880496057,42.56439159774515,1818412.352987062 -79.61440167836076,42.71108178304408,1890487.176594735 
					</coordinates>
				</LineString>
			</Placemark>
			<Placemark>
				<TimeSpan>
					<begin>1995</begin>
				</TimeSpan>
				<styleUrl>#branch_style6</styleUrl>
				<LineString>
					<tessellate>1</tessellate>
					<altitudeMode>relativeToGround</altitudeMode>
					<coordinates>
						-79.61440167836076,42.71108178304408,1890487.176594735 -78.58471017482185,42.8578098122439,1960198.891231666 
					</coordinates>
				</LineString>
			</Placemark>
			<Placemark>
				<TimeSpan>
					<begin>1995-01-19</begin>
				</TimeSpan>
				<styleUrl>#branch_style6</styleUrl>
				<LineString>
					<tessellate>1</tessellate>
					<altitudeMode>relativeToGround</altitudeMode>
					<coordinates>
						-78.58471017482185,42.8578098122439,1960198.891231666 -77.55630595992935,43.00457629918478,2027547.496897854 
					</coordinates>
				</LineString>
			</Placemark>
			<Placemark>
				<TimeSpan>
					<begin>1995-02-05</begin>
				</TimeSpan>
				<styleUrl>#branch_style6</styleUrl>
				<LineString>
					<tessellate>1</tessellate>
					<altitudeMode>relativeToGround</altitudeMode>
					<coordinates>
						-77.55630595992935,43.00457629918478,2027547.496897854 -76.52921079342387,43.1513818700974,2092532.993593297 
					</coordinates>
				</LineString>
			</Placemark>
			<Placemark>
				<TimeSpan>
					<begin>1995-02-23</begin>
				</TimeSpan>
				<styleUrl>#branch_style6</styleUrl>
				<LineString>
					<tessellate>1</tessellate>
					<altitudeMode>relativeToGround</altitudeMode>
					<coordinates>
						-76.52921079342387,43.1513818700974,2092532.993593297 -75.50344652926732,43.29822716407305,2155155.381317998 
					</coordinates>
				</LineString>
			</Placemark>
			<Placemark>
				<TimeSpan>
					<begin>1995-03-13</begin>
				</TimeSpan>
				<styleUrl>#branch_style6</styleUrl>
				<LineString>
					<tessellate>1</tessellate>
					<altitudeMode>relativeToGround</altitudeMode>
					<coordinates>
						-75.50344652926732,43.29822716407305,2155155.381317998 -74.47903511571806,43.44511283355851,2215414.660071956 
					</coordinates>
				</LineString>
			</Placemark>
			<Placemark>
				<TimeSpan>
					<begin>1995-03-30</begin>
				</TimeSpan>
				<styleUrl>#branch_style6</styleUrl>
				<LineString>
					<tessellate>1</tessellate>
					<altitudeMode>relativeToGround</altitudeMode>
					<coordinates>
						-74.47903511571806,43.44511283355851,2215414.660071956 -73.45599859541746,43.59203954487747,2273310.82985517 
					</coordinates>
				</LineString>
			</Placemark>
			<Placemark>
				<TimeSpan>
					<begin>1995-04-17</begin>
				</TimeSpan>
				<styleUrl>#branch_style6</styleUrl>
				<LineString>
					<tessellate>1</tessellate>
					<altitudeMode>relativeToGround</altitudeMode>
					<coordinates>
						-73.45599859541746,43.59203954487747,2273310.82985517 -72.43435910548865,43.73900797878052,2328843.89066764 
					</coordinates>
				</LineString>
			</Placemark>
			<Placemark>
				<TimeSpan>
					<begin>1995-05-04</begin>
				</TimeSpan>
				<styleUrl>#branch_style6</styleUrl>
				<LineString>
					<tessellate>1</tessellate>
					<altitudeMode>relativeToGround</altitudeMode>
					<coordinates>
						-72.43435910548865,43.73900797878052,2328843.89066764 -71.41413887764838,43.88601883102531,2382013.842509367 
					</coordinates>
				</LineString>
			</Placemark>
			<Placemark>
				<TimeSpan>
					<begin>1995-05-22</begin>
				</TimeSpan>
				<styleUrl>#branch_style6</styleUrl>
				<LineString>
					<tessellate>1</tessellate>
					<altitudeMode>relativeToGround</altitudeMode>
					<coordinates>
						-71.41413887764838,43.88601883102531,2382013.842509367 -70.39536023833486,44.03307281298927,2432820.68538035 
					</coordinates>
				</LineString>
			</Placemark>
			<Placemark>
				<TimeSpan>
					<begin>1995-06-09</begin>
				</TimeSpan>
				<styleUrl>#branch_style6</styleUrl>
				<LineString>
					<tessellate>1</tessellate>
					<altitudeMode>relativeToGround</altitudeMode>
					<coordinates>
						-70.39536023833486,44.03307281298927,2432820.68538035 -69.37804560885276,44.18017065231694,2481264.41928059 
					</coordinates>
				</LineString>
			</Placemark>
			<Placemark>
				<TimeSpan>
					<begin>1995-06-26</begin>
				</TimeSpan>
				<styleUrl>#branch_style6</styleUrl>
				<LineString>
					<tessellate>1</tessellate>
					<altitudeMode>relativeToGround</altitudeMode>
					<coordinates>
						-69.37804560885276,44.18017065231694,2481264.41928059 -68.36221750553661,44.32731309360467,2527345.044210087 
					</coordinates>
				</LineString>
			</Placemark>
			<Placemark>
				<TimeSpan>
					<begin>1995-07-14</begin>
				</TimeSpan>
				<styleUrl>#branch_style6</styleUrl>
				<LineString>
					<tessellate>1</tessellate>
					<altitudeMode>relativeToGround</altitudeMode>
					<coordinates>
						-68.36221750553661,44.32731309360467,2527345.044210087 -67.34789853993587,44.47450089912509,2571062.56016884 
					</coordinates>
				</LineString>
			</Placemark>
			<Placemark>
				<TimeSpan>
					<begin>1995-07-31</begin>
				</TimeSpan>
				<styleUrl>#branch_style6</styleUrl>
				<LineString>
					<tessellate>1</tessellate>
					<altitudeMode>relativeToGround</altitudeMode>
					<coordinates>
						-67.34789853993587,44.47450089912509,2571062.56016884 -66.33511141902335,44.62173484959452,2612416.96715685 
					</coordinates>
				</LineString>
			</Placemark>
			<Placemark>
				<TimeSpan>
					<begin>1995-08-18</begin>
				</TimeSpan>
				<styleUrl>#branch_style6</styleUrl>
				<LineString>
					<tessellate>1</tessellate>
					<altitudeMode>relativeToGround</altitudeMode>
					<coordinates>
						-66.33511141902335,44.62173484959452,2612416.96715685 -65.32387894542941,44.76901574498637,2651408.265174116 
					</coordinates>
				</LineString>
			</Placemark>
			<Placemark>
				<TimeSpan>
					<begin>1995-09-05</begin>
				</TimeSpan>
				<styleUrl>#branch_style6</styleUrl>
				<LineString>
					<tessellate>1</tessellate>
					<altitudeMode>relativeToGround</altitudeMode>
					<coordinates>
						-65.32387894542941,44.76901574498637,2651408.265174116 -64.31422401770529,44.9163444053941,2688036.45422064 
					</coordinates>
				</LineString>
			</Placemark>
			<Placemark>
				<TimeSpan>
					<begin>1995-09-22</begin>
				</TimeSpan>
				<styleUrl>#branch_style6</styleUrl>
				<LineString>
					<tessellate>1</tessellate>
					<altitudeMode>relativeToGround</altitudeMode>
					<coordinates>
						-64.31422401770529,44.9163444053941,2688036.45422064 -63.30616963061735,45.06372167194756,2722301.534296419 
					</coordinates>
				</LineString>
			</Placemark>
			<Placemark>
				<TimeSpan>
					<begin>1995-10-10</begin>
				</TimeSpan>
				<styleUrl>#branch_style6</styleUrl>
				<LineString>
					<tessellate>1</tessellate>
					<altitudeMode>relativeToGround</altitudeMode>
					<coordinates>
						-63.30616963061735,45.06372167194756,2722301.534296419 -62.29973887547706,45.21114840778677,2754203.505401455 
					</coordinates>
				</LineString>
			</Placemark>
			<Placemark>
				<TimeSpan>
					<begin>1995-10-27</begin>
				</TimeSpan>
				<styleUrl>#branch_style6</styleUrl>
				<LineString>
					<tessellate>1</tessellate>
					<altitudeMode>relativeToGround</altitudeMode>
					<coordinates>
						-62.29973887547706,45.21114840778677,2754203.505401455 -61.29495494050905,45.35862549909785,2783742.367535749 
					</coordinates>
				</LineString>
			</Placemark>
			<Placemark>
				<TimeSpan>
					<begin>1995-11-14</begin>
				</TimeSpan>
				<styleUrl>#branch_style6</styleUrl>
				<LineString>
					<tessellate>1</tessellate>
					<altitudeMode>relativeToGround</altitudeMode>
					<coordinates>
						-61.29495494050905,45.35862549909785,2783742.367535749 -60.2918411112617,45.50615385621599,2810918.120699298 
					</coordinates>
				</LineString>
			</Placemark>
			<Placemark>
				<TimeSpan>
					<begin>1995-12-02</begin>
				</TimeSpan>
				<styleUrl>#branch_style6</styleUrl>
				<LineString>
					<tessellate>1</tessellate>
					<altitudeMode>relativeToGround</altitudeMode>
					<coordinates>
						-60.2918411112617,45.50615385621599,2810918.120699298 -59.29042077106462,45.65373441480101,2835730.764892103 
					</coordinates>
				</LineString>
			</Placemark>
			<Placemark>
				<TimeSpan>
					<begin>1995-12-19</begin>
				</TimeSpan>
				<styleUrl>#branch_style6</styleUrl>
				<LineString>
					<tessellate>1</tessellate>
					<altitudeMode>relativeToGround</altitudeMode>
					<coordinates>
						-59.29042077106462,45.65373441480101,2835730.764892103 -58.29071740153749,45.80136813709164,2858180.300114166 
					</coordinates>
				</LineString>
			</Placemark>
			<Placemark>
				<TimeSpan>
					<begin>1996-01-06</begin>
				</TimeSpan>
				<styleUrl>#branch_style6</styleUrl>
				<LineString>
					<tessellate>1</tessellate>
					<altitudeMode>relativeToGround</altitudeMode>
					<coordinates>
						-58.29071740153749,45.80136813709164,2858180.300114166 -57.29275458315577,45.94905601324491,2878266.726365485 
					</coordinates>
				</LineString>
			</Placemark>
			<Placemark>
				<TimeSpan>
					<begin>1996-01-23</begin>
				</TimeSpan>
				<styleUrl>#branch_style6</styleUrl>
				<LineString>
					<tessellate>1</tessellate>
					<altitudeMode>relativeToGround</altitudeMode>
					<coordinates>
						-57.29275458315577,45.94905601324491,2878266.726365485 -56.29655599587869,46.09679906276838,2895990.04364606 
					</coordinates>
				</LineString>
			</Placemark>
			<Placemark>
				<TimeSpan>
					<begin>1996-02-10</begin>
				</TimeSpan>
				<styleUrl>#branch_style6</styleUrl>
				<LineString>
					<tessellate>1</tessellate>
					<altitudeMode>relativeToGround</altitudeMode>
					<coordinates>
						-56.29655599587869,46.09679906276838,2895990.04364606 -55.30214541984638,46.24459833605302,2911350.251955892 
					</coordinates>
				</LineString>
			</Placemark>
			<Placemark>
				<TimeSpan>
					<begin>1996-02-28</begin>
				</TimeSpan>
				<styleUrl>#branch_style6</styleUrl>
				<LineString>
					<tessellate>1</tessellate>
					<altitudeMode>relativeToGround</altitudeMode>
					<coordinates>
						-55.30214541984638,46.24459833605302,2911350.251955892 -54.30954673615238,46.39245491601589,2924347.351294981 
					</coordinates>
				</LineString>
			</Placemark>
			<Placemark>
				<TimeSpan>
					<begin>1996-03-16</begin>
				</TimeSpan>
				<styleUrl>#branch_style6</styleUrl>
				<LineString>
					<tessellate>1</tessellate>
					<altitudeMode>relativeToGround</altitudeMode>
					<coordinates>
						-54.30954673615238,46.39245491601589,2924347.351294981 -53.31878392769975,46.54036991986251,2934981.341663326 
					</coordinates>
				</LineString>
			</Placemark>
			<Placemark>
				<TimeSpan>
					<begin>1996-04-03</begin>
				</TimeSpan>
				<styleUrl>#branch_style6</styleUrl>
				<LineString>
					<tessellate>1</tessellate>
					<altitudeMode>relativeToGround</altitudeMode>
					<coordinates>
						-53.31878392769975,46.54036991986251,2934981.341663326 -52.32988108014974,46.6883445009802,2943252.223060928 
					</coordinates>
				</LineString>
			</Placemark>
			<Placemark>
				<TimeSpan>
					<begin>1996-04-20</begin>
				</TimeSpan>
				<styleUrl>#branch_style6</styleUrl>
				<LineString>
					<tessellate>1</tessellate>
					<altitudeMode>relativeToGround</altitudeMode>
					<coordinates>
						-52.32988108014974,46.6883445009802,2943252.223060928 -51.34286238297128,46.83637985097435,2949159.995487787 
					</coordinates>
				</LineString>
			</Placemark>
			<Placemark>
				<TimeSpan>
					<begin>1996-05-08</begin>
				</TimeSpan>
				<styleUrl>#branch_style6</styleUrl>
				<LineString>
					<tessellate>1</tessellate>
					<altitudeMode>relativeToGround</altitudeMode>
					<coordinates>
						-51.34286238297128,46.83637985097435,2949159.995487787 -50.35775213060344,46.98447720186177,2952704.658943903 
					</coordinates>
				</LineString>
			</Placemark>
			<Placemark>
				<TimeSpan>
					<begin>1996-05-26</begin>
				</TimeSpan>
				<styleUrl>#branch_style6</styleUrl>
				<LineString>
					<tessellate>1</tessellate>
					<altitudeMode>relativeToGround</altitudeMode>
					<coordinates>
						-50.35775213060344,46.98447720186177,2952704.658943903 -49.37457472374123,47.13263782843626,2953886.213429274 
					</coordinates>
				</LineString>
			</Placemark>
			<Placemark>
				<TimeSpan>
					<begin>1996-06-12</begin>
				</TimeSpan>
				<styleUrl>#branch_style6</styleUrl>
				<LineString>
					<tessellate>1</tessellate>
					<altitudeMode>relativeToGround</altitudeMode>
					<coordinates>
						-49.37457472374123,47.13263782843626,2953886.213429274 -48.39335467075891,47.28086305082368,2952704.658943902 
					</coordinates>
				</LineString>
			</Placemark>
			<Placemark>
				<TimeSpan>
					<begin>1996-06-30</begin>
				</TimeSpan>
				<styleUrl>#branch_style6</styleUrl>
				<LineString>
					<tessellate>1</tessellate>
					<altitudeMode>relativeToGround</altitudeMode>
					<coordinates>
						-48.39335467075891,47.28086305082368,2952704.658943902 -47.41411658928467,47.4291542372459,2949159.995487787 
					</coordinates>
				</LineString>
			</Placemark>
			<Placemark>
				<TimeSpan>
					<begin>1996-07-17</begin>
				</TimeSpan>
				<styleUrl>#branch_style6</styleUrl>
				<LineString>
					<tessellate>1</tessellate>
					<altitudeMode>relativeToGround</altitudeMode>
					<coordinates>
						-47.41411658928467,47.4291542372459,2949159.995487787 -46.43688520794419,47.57751280701518,2943252.223060928 
					</coordinates>
				</LineString>
			</Placemark>
			<Placemark>
				<TimeSpan>
					<begin>1996-08-04</begin>
				</TimeSpan>
				<styleUrl>#branch_style6</styleUrl>
				<LineString>
					<tessellate>1</tessellate>
					<altitudeMode>relativeToGround</altitudeMode>
					<coordinates>
						-46.43688520794419,47.57751280701518,2943252.223060928 -45.46168536829006,47.72594023378382,2934981.341663327 
					</coordinates>
				</LineString>
			</Placemark>
			<Placemark>
				<TimeSpan>
					<begin>1996-08-22</begin>
				</TimeSpan>
				<styleUrl>#branch_style6</styleUrl>
				<LineString>
					<tessellate>1</tessellate>
					<altitudeMode>relativeToGround</altitudeMode>
					<coordinates>
						-45.46168536829006,47.72594023378382,2934981.341663327 -44.48854202693936,47.87443804907649,2924347.351294981 
					</coordinates>
				</LineString>
			</Placemark>
			<Placemark>
				<TimeSpan>
					<begin>1996-09-08</begin>
				</TimeSpan>
				<styleUrl>#branch_style6</styleUrl>
				<LineString>
					<tessellate>1</tessellate>
					<altitudeMode>relativeToGround</altitudeMode>
					<coordinates>
						-44.48854202693936,47.87443804907649,2924347.351294981 -43.51748025794181,48.02300784613659,2911350.251955892 
					</coordinates>
				</LineString>
			</Placemark>
			<Placemark>
				<TimeSpan>
					<begin>1996-09-26</begin>
				</TimeSpan>
				<styleUrl>#branch_style6</styleUrl>
				<LineString>
					<tessellate>1</tessellate>
					<altitudeMode>relativeToGround</altitudeMode>
					<coordinates>
						-43.51748025794181,48.02300784613659,2911350.251955892 -42.54852525540556,48.17165128412281,2895990.04364606 
					</coordinates>
				</LineString>
			</Placemark>
			<Placemark>
				<TimeSpan>
					<begin>1996-10-13</begin>
				</TimeSpan>
				<styleUrl>#branch_style6</styleUrl>
				<LineString>
					<tessellate>1</tessellate>
					<altitudeMode>relativeToGround</altitudeMode>
					<coordinates>
						-42.54852525540556,48.17165128412281,2895990.04364606 -41.5817023364103,48.32037009269592,2878266.726365484 
					</coordinates>
				</LineString>
			</Placemark>
			<Placemark>
				<TimeSpan>
					<begin>1996-10-31</begin>
				</TimeSpan>
				<styleUrl>#branch_style6</styleUrl>
				<LineString>
					<tessellate>1</tessellate>
					<altitudeMode>relativeToGround</altitudeMode>
					<coordinates>
						-41.5817023364103,48.32037009269592,2878266.726365484 -40.61703694424246,48.46916607704252,2858180.300114166 
					</coordinates>
				</LineString>
			</Placemark>
			<Placemark>
				<TimeSpan>
					<begin>1996-11-18</begin>
				</TimeSpan>
				<styleUrl>#branch_style6</styleUrl>
				<LineString>
					<tessellate>1</tessellate>
					<altitudeMode>relativeToGround</altitudeMode>
					<coordinates>
						-40.61703694424246,48.46916607704252,2858180.300114166 -39.65455465199078,48.61804112338918,2835730.764892103 
					</coordinates>
				</LineString>
			</Placemark>
			<Placemark>
				<TimeSpan>
					<begin>1996-12-05</begin>
				</TimeSpan>
				<styleUrl>#branch_style6</styleUrl>
				<LineString>
					<tessellate>1</tessellate>
					<altitudeMode>relativeToGround</altitudeMode>
					<coordinates>
						-39.65455465199078,48.61804112338918,2835730.764892103 -38.69428116654696,48.76699720506786,2810918.120699297 
					</coordinates>
				</LineString>
			</Placemark>
			<Placemark>
				<TimeSpan>
					<begin>1996-12-23</begin>
				</TimeSpan>
				<styleUrl>#branch_style6</styleUrl>
				<LineString>
					<tessellate>1</tessellate>
					<altitudeMode>relativeToGround</altitudeMode>
					<coordinates>
						-38.69428116654696,48.76699720506786,2810918.120699297 -37.73624233306346,48.91603638920338,2783742.367535748 
					</coordinates>
				</LineString>
			</Placemark>
			<Placemark>
				<TimeSpan>
					<begin>1997-01-09</begin>
				</TimeSpan>
				<styleUrl>#branch_style6</styleUrl>
				<LineString>
					<tessellate>1</tessellate>
					<altitudeMode>relativeToGround</altitudeMode>
					<coordinates>
						-37.73624233306346,48.91603638920338,2783742.367535748 -36.78046413992625,49.06516084410484,2754203.505401455 
					</coordinates>
				</LineString>
			</Placemark>
			<Placemark>
				<TimeSpan>
					<begin>1997-01-27</begin>
				</TimeSpan>
				<styleUrl>#branch_style6</styleUrl>
				<LineString>
					<tessellate>1</tessellate>
					<altitudeMode>relativeToGround</altitudeMode>
					<coordinates>
						-36.78046413992625,49.06516084410484,2754203.505401455 -35.82697272431102,49.21437284745581,2722301.534296419 
					</coordinates>
				</LineString>
			</Placemark>
			<Placemark>
				<TimeSpan>
					<begin>1997-02-14</begin>
				</TimeSpan>
				<styleUrl>#branch_style6</styleUrl>
				<LineString>
					<tessellate>1</tessellate>
					<altitudeMode>relativeToGround</altitudeMode>
					<coordinates>
						-35.82697272431102,49.21437284745581,2722301.534296419 -34.87579437840233,49.3636747954144,2688036.454220639 
					</coordinates>
				</LineString>
			</Placemark>
			<Placemark>
				<TimeSpan>
					<begin>1997-03-03</begin>
				</TimeSpan>
				<styleUrl>#branch_style6</styleUrl>
				<LineString>
					<tessellate>1</tessellate>
					<altitudeMode>relativeToGround</altitudeMode>
					<coordinates>
						-34.87579437840233,49.3636747954144,2688036.454220639 -33.92695555636692,49.51306921275282,2651408.265174116 
					</coordinates>
				</LineString>
			</Placemark>
			<Placemark>
				<TimeSpan>
					<begin>1997-03-21</begin>
				</TimeSpan>
				<styleUrl>#branch_style6</styleUrl>
				<LineString>
					<tessellate>1</tessellate>
					<altitudeMode>relativeToGround</altitudeMode>
					<coordinates>
						-33.92695555636692,49.51306921275282,2651408.265174116 -32.9804828821898,49.66255876418927,2612416.967156849 
					</coordinates>
				</LineString>
			</Placemark>
			<Placemark>
				<TimeSpan>
					<begin>1997-04-07</begin>
				</TimeSpan>
				<styleUrl>#branch_style6</styleUrl>
				<LineString>
					<tessellate>1</tessellate>
					<altitudeMode>relativeToGround</altitudeMode>
					<coordinates>
						-32.9804828821898,49.66255876418927,2612416.967156849 -32.03640315849828,49.81214626709281,2571062.560168839 
					</coordinates>
				</LineString>
			</Placemark>
			<Placemark>
				<TimeSpan>
					<begin>1997-04-25</begin>
				</TimeSpan>
				<styleUrl>#branch_style6</styleUrl>
				<LineString>
					<tessellate>1</tessellate>
					<altitudeMode>relativeToGround</altitudeMode>
					<coordinates>
						-32.03640315849828,49.81214626709281,2571062.560168839 -31.09474337652475,49.9618347057754,2527345.044210086 
					</coordinates>
				</LineString>
			</Placemark>
			<Placemark>
				<TimeSpan>
					<begin>1997-05-13</begin>
				</TimeSpan>
				<styleUrl>#branch_style6</styleUrl>
				<LineString>
					<tessellate>1</tessellate>
					<altitudeMode>relativeToGround</altitudeMode>
					<coordinates>
						-31.09474337652475,49.9618347057754,2527345.044210086 -30.15553072738425,50.11162724762668,2481264.41928059 
					</coordinates>
				</LineString>
			</Placemark>
			<Placemark>
				<TimeSpan>
					<begin>1997-05-30</begin>
				</TimeSpan>
				<styleUrl>#branch_style6</styleUrl>
				<LineString>
					<tessellate>1</tessellate>
					<altitudeMode>relativeToGround</altitudeMode>
					<coordinates>
						-30.15553072738425,50.11162724762668,2481264.41928059 -29.21879261487849,50.26152726139898,2432820.685380349 
					</coordinates>
				</LineString>
			</Placemark>
			<Placemark>
				<TimeSpan>
					<begin>1997-06-17</begin>
				</TimeSpan>
				<styleUrl>#branch_style6</styleUrl>
				<LineString>
					<tessellate>1</tessellate>
					<altitudeMode>relativeToGround</altitudeMode>
					<coordinates>
						-29.21879261487849,50.26152726139898,2432820.685380349 -28.28455667008036,50.41153833801221,2382013.842509366 
					</coordinates>
				</LineString>
			</Placemark>
			<Placemark>
				<TimeSpan>
					<begin>1997-07-04</begin>
				</TimeSpan>
				<styleUrl>#branch_style6</styleUrl>
				<LineString>
					<tessellate>1</tessellate>
					<altitudeMode>relativeToGround</altitudeMode>
					<coordinates>
						-28.28455667008036,50.41153833801221,2382013.842509366 -27.3528507680034,50.56166431432879,2328843.890667638 
					</coordinates>
				</LineString>
			</Placemark>
			<Placemark>
				<TimeSpan>
					<begin>1997-07-22</begin>
				</TimeSpan>
				<styleUrl>#branch_style6</styleUrl>
				<LineString>
					<tessellate>1</tessellate>
					<altitudeMode>relativeToGround</altitudeMode>
					<coordinates>
						-27.3528507680034,50.56166431432879,2328843.890667638 -26.42370304672983,50.71190930044789,2273310.829855167 
					</coordinates>
				</LineString>
			</Placemark>
			<Placemark>
				<TimeSpan>
					<begin>1997-08-09</begin>
				</TimeSpan>
				<styleUrl>#branch_style6</styleUrl>
				<LineString>
					<tessellate>1</tessellate>
					<altitudeMode>relativeToGround</altitudeMode>
					<coordinates>
						-26.42370304672983,50.71190930044789,2273310.829855167 -25.4971419294503,50.86227771119523,2215414.660071956 
					</coordinates>
				</LineString>
			</Placemark>
			<Placemark>
				<TimeSpan>
					<begin>1997-08-26</begin>
				</TimeSpan>
				<styleUrl>#branch_style6</styleUrl>
				<LineString>
					<tessellate>1</tessellate>
					<altitudeMode>relativeToGround</altitudeMode>
					<coordinates>
						-25.4971419294503,50.86227771119523,2215414.660071956 -24.57319614997681,51.01277430264691,2155155.381317998 
					</coordinates>
				</LineString>
			</Placemark>
			<Placemark>
				<TimeSpan>
					<begin>1997-09-13</begin>
				</TimeSpan>
				<styleUrl>#branch_style6</styleUrl>
				<LineString>
					<tessellate>1</tessellate>
					<altitudeMode>relativeToGround</altitudeMode>
					<coordinates>
						-24.57319614997681,51.01277430264691,2155155.381317998 -23.65189478242379,51.16340421473507,2092532.993593298 
					</coordinates>
				</LineString>
			</Placemark>
			<Placemark>
				<TimeSpan>
					<begin>1997-09-30</begin>
				</TimeSpan>
				<styleUrl>#branch_style6</styleUrl>
				<LineString>
					<tessellate>1</tessellate>
					<altitudeMode>relativeToGround</altitudeMode>
					<coordinates>
						-23.65189478242379,51.16340421473507,2092532.993593298 -22.73326727593127,51.31417302125634,2027547.496897854 
					</coordinates>
				</LineString>
			</Placemark>
			<Placemark>
				<TimeSpan>
					<begin>1997-10-18</begin>
				</TimeSpan>
				<styleUrl>#branch_style6</styleUrl>
				<LineString>
					<tessellate>1</tessellate>
					<altitudeMode>relativeToGround</altitudeMode>
					<coordinates>
						-22.73326727593127,51.31417302125634,2027547.496897854 -21.81734349553222,51.46508678896427,1960198.891231666 
					</coordinates>
				</LineString>
			</Placemark>
			<Placemark>
				<TimeSpan>
					<begin>1997-11-05</begin>
				</TimeSpan>
				<styleUrl>#branch_style6</styleUrl>
				<LineString>
					<tessellate>1</tessellate>
					<altitudeMode>relativeToGround</altitudeMode>
					<coordinates>
						-21.81734349553222,51.46508678896427,1960198.891231666 -20.90415377057597,51.6161521479065,1890487.176594735 
					</coordinates>
				</LineString>
			</Placemark>
			<Placemark>
				<TimeSpan>
					<begin>1997-11-22</begin>
				</TimeSpan>
				<styleUrl>#branch_style6</styleUrl>
				<LineString>
					<tessellate>1</tessellate>
					<altitudeMode>relativeToGround</altitudeMode>
					<coordinates>
						-20.90415377057597,51.6161521479065,1890487.176594735 -19.9937289525283,51.76737637581585,1818412.35298706 
					</coordinates>
				</LineString>
			</Placemark>
			<Placemark>
				<TimeSpan>
					<begin>1997-12-10</begin>
				</TimeSpan>
				<styleUrl>#branch_style6</styleUrl>
				<LineString>
					<tessellate>1</tessellate>
					<altitudeMode>relativeToGround</altitudeMode>
					<coordinates>
						-19.9937289525283,51.76737637581585,1818412.35298706 -19.08610048453327,51.91876750025022,1743974.420408643 
					</coordinates>
				</LineString>
			</Placemark>
			<Placemark>
				<TimeSpan>
					<begin>1997-12-27</begin>
				</TimeSpan>
				<styleUrl>#branch_style6</styleUrl>
				<LineString>
					<tessellate>1</tessellate>
					<altitudeMode>relativeToGround</altitudeMode>
					<coordinates>
						-19.08610048453327,51.91876750025022,1743974.420408643 -18.18130048589302,52.07033442340779,1667173.378859482 
					</coordinates>
				</LineString>
			</Placemark>
			<Placemark>
				<TimeSpan>
					<begin>1998-01-14</begin>
				</TimeSpan>
				<styleUrl>#branch_style6</styleUrl>
				<LineString>
					<tessellate>1</tessellate>
					<altitudeMode>relativeToGround</altitudeMode>
					<coordinates>
						-18.18130048589302,52.07033442340779,1667173.378859482 -17.27936185571479,52.22208707628064,1588009.228339577 
					</coordinates>
				</LineString>
			</Placemark>
			<Placemark>
				<TimeSpan>
					<begin>1998-02</begin>
				</TimeSpan>
				<styleUrl>#branch_style6</styleUrl>
				<LineString>
					<tessellate>1</tessellate>
					<altitudeMode>relativeToGround</altitudeMode>
					<coordinates>
						-17.27936185571479,52.22208707628064,1588009.228339577 -16.38031840152949,52.37403661130814,1506481.968848929 
					</coordinates>
				</LineString>
			</Placemark>
			<Placemark>
				<TimeSpan>
					<begin>1998-02-18</begin>
				</TimeSpan>
				<styleUrl>#branch_style6</styleUrl>
				<LineString>
					<tessellate>1</tessellate>
					<altitudeMode>relativeToGround</altitudeMode>
					<coordinates>
						-16.38031840152949,52.37403661130814,1506481.968848929 -15.48420500096024,52.52619564635188,1422591.600387538 
					</coordinates>
				</LineString>
			</Placemark>
			<Placemark>
				<TimeSpan>
					<begin>1998-03-08</begin>
				</TimeSpan>
				<styleUrl>#branch_style6</styleUrl>
				<LineString>
					<tessellate>1</tessellate>
					<altitudeMode>relativeToGround</altitudeMode>
					<coordinates>
						-15.48420500096024,52.52619564635188,1422591.600387538 -14.59105780791497,52.67857857830703,1336338.122955402 
					</coordinates>
				</LineString>
			</Placemark>
			<Placemark>
				<TimeSpan>
					<begin>1998-03-25</begin>
				</TimeSpan>
				<styleUrl>#branch_style6</styleUrl>
				<LineString>
					<tessellate>1</tessellate>
					<altitudeMode>relativeToGround</altitudeMode>
					<coordinates>
						-14.59105780791497,52.67857857830703,1336338.122955402 -13.7009145199718,52.83120199311045,1247721.536552524 
					</coordinates>
				</LineString>
			</Placemark>
			<Placemark>
				<TimeSpan>
					<begin>1998-04-12</begin>
				</TimeSpan>
				<styleUrl>#branch_style6</styleUrl>
				<LineString>
					<tessellate>1</tessellate>
					<altitudeMode>relativeToGround</altitudeMode>
					<coordinates>
						-13.7009145199718,52.83120199311045,1247721.536552524 -12.81381473181727,52.98408521227854,1156741.841178901 
					</coordinates>
				</LineString>
			</Placemark>
			<Placemark>
				<TimeSpan>
					<begin>1998-04-30</begin>
				</TimeSpan>
				<styleUrl>#branch_style6</styleUrl>
				<LineString>
					<tessellate>1</tessellate>
					<altitudeMode>relativeToGround</altitudeMode>
					<coordinates>
						-12.81381473181727,52.98408521227854,1156741.841178901 -11.92980041293538,53.13725103798301,1063399.036834536 
					</coordinates>
				</LineString>
			</Placemark>
			<Placemark>
				<TimeSpan>
					<begin>1998-05-17</begin>
				</TimeSpan>
				<styleUrl>#branch_style6</styleUrl>
				<LineString>
					<tessellate>1</tessellate>
					<altitudeMode>relativeToGround</altitudeMode>
					<coordinates>
						-11.92980041293538,53.13725103798301,1063399.036834536 -11.04891657031688,53.29072679585242,967693.1235194282 
					</coordinates>
				</LineString>
			</Placemark>
			<Placemark>
				<TimeSpan>
					<begin>1998-06-04</begin>
				</TimeSpan>
				<styleUrl>#branch_style6</styleUrl>
				<LineString>
					<tessellate>1</tessellate>
					<altitudeMode>relativeToGround</altitudeMode>
					<coordinates>
						-11.04891657031688,53.29072679585242,967693.1235194282 -10.17121219690548,53.44454584076875,869624.1012335755 
					</coordinates>
				</LineString>
			</Placemark>
			<Placemark>
				<TimeSpan>
					<begin>1998-06-21</begin>
				</TimeSpan>
				<styleUrl>#branch_style6</styleUrl>
				<LineString>
					<tessellate>1</tessellate>
					<altitudeMode>relativeToGround</altitudeMode>
					<coordinates>
						-10.17121219690548,53.44454584076875,869624.1012335755 -9.296741681061432,53.59874981479675,769191.9699769802 
					</coordinates>
				</LineString>
			</Placemark>
			<Placemark>
				<TimeSpan>
					<begin>1998-07-09</begin>
				</TimeSpan>
				<styleUrl>#branch_style6</styleUrl>
				<LineString>
					<tessellate>1</tessellate>
					<altitudeMode>relativeToGround</altitudeMode>
					<coordinates>
						-9.296741681061432,53.59874981479675,769191.9699769802 -8.425567000807034,53.75339219405075,666396.7297496423 
					</coordinates>
				</LineString>
			</Placemark>
			<Placemark>
				<TimeSpan>
					<begin>1998-07-27</begin>
				</TimeSpan>
				<styleUrl>#branch_style6</styleUrl>
				<LineString>
					<tessellate>1</tessellate>
					<altitudeMode>relativeToGround</altitudeMode>
					<coordinates>
						-8.425567000807034,53.75339219405075,666396.7297496423 -7.557761346962603,53.90854419774933,561238.3805515599 
					</coordinates>
				</LineString>
			</Placemark>
			<Placemark>
				<TimeSpan>
					<begin>1998-08-13</begin>
				</TimeSpan>
				<styleUrl>#branch_style6</styleUrl>
				<LineString>
					<tessellate>1</tessellate>
					<altitudeMode>relativeToGround</altitudeMode>
					<coordinates>
						-7.557761346962603,53.90854419774933,561238.3805515599 -6.693415584931621,54.06430541975205,453716.9223827347 
					</coordinates>
				</LineString>
			</Placemark>
			<Placemark>
				<TimeSpan>
					<begin>1998-08-31</begin>
				</TimeSpan>
				<styleUrl>#branch_style6</styleUrl>
				<LineString>
					<tessellate>1</tessellate>
					<altitudeMode>relativeToGround</altitudeMode>
					<coordinates>
						-6.693415584931621,54.06430541975205,453716.9223827347 -5.832651062031521,54.22082508095611,343832.3552431669 
					</coordinates>
				</LineString>
			</Placemark>
			<Placemark>
				<TimeSpan>
					<begin>1998-09-17</begin>
				</TimeSpan>
				<styleUrl>#branch_style6</styleUrl>
				<LineString>
					<tessellate>1</tessellate>
					<altitudeMode>relativeToGround</altitudeMode>
					<coordinates>
						-5.832651062031521,54.22082508095611,343832.3552431669 -4.97564923098742,54.37835158984919,231584.6791328546 
					</coordinates>
				</LineString>
			</Placemark>
			<Placemark>
				<TimeSpan>
					<begin>1998-10-05</begin>
				</TimeSpan>
				<styleUrl>#branch_style6</styleUrl>
				<LineString>
					<tessellate>1</tessellate>
					<altitudeMode>relativeToGround</altitudeMode>
					<coordinates>
						-4.97564923098742,54.37835158984919,231584.6791328546 -4.122739783385594,54.53738112514556,116973.8940517977 
					</coordinates>
				</LineString>
			</Placemark>
			<Placemark>
				<TimeSpan>
					<begin>1998-10-23</begin>
				</TimeSpan>
				<styleUrl>#branch_style6</styleUrl>
				<LineString>
					<tessellate>1</tessellate>
					<altitudeMode>relativeToGround</altitudeMode>
					<coordinates>
						-4.122739783385594,54.53738112514556,116973.8940517977 -3.276575326919555,54.70235443115235,-1.862645149230957e-09 
					</coordinates>
				</LineString>
			</Placemark>
		</Folder>
		<Folder>
			<name>USA:KOREA</name>
			<Placemark>
				<TimeSpan>
					<begin>2008-09-20</begin>
				</TimeSpan>
				<styleUrl>#branch_style7</styleUrl>
				<LineString>
					<tessellate>1</tessellate>
					<altitudeMode>relativeToGround</altitudeMode>
					<coordinates>
						-100.4458847045898,39.78372955322266,0 -101.725543787652,39.73711389701965,181682.0704394107 
					</coordinates>
				</LineString>
			</Placemark>
			<Placemark>
				<TimeSpan>
					<begin>2008-10-17</begin>
				</TimeSpan>
				<styleUrl>#branch_style7</styleUrl>
				<LineString>
					<tessellate>1</tessellate>
					<altitudeMode>relativeToGround</altitudeMode>
					<coordinates>
						-101.725543787652,39.73711389701965,181682.0704394107 -103.0061105027191,39.69058084580161,359693.7960214596 
					</coordinates>
				</LineString>
			</Placemark>
			<Placemark>
				<TimeSpan>
					<begin>2008-11-13</begin>
				</TimeSpan>
				<styleUrl>#branch_style7</styleUrl>
				<LineString>
					<tessellate>1</tessellate>
					<altitudeMode>relativeToGround</altitudeMode>
					<coordinates>
						-103.0061105027191,39.69058084580161,359693.7960214596 -104.2875810764907,39.64413118883457,534035.1767461466 
					</coordinates>
				</LineString>
			</Placemark>
			<Placemark>
				<TimeSpan>
					<begin>2008-12-10</begin>
				</TimeSpan>
				<styleUrl>#branch_style7</styleUrl>
				<LineString>
					<tessellate>1</tessellate>
					<altitudeMode>relativeToGround</altitudeMode>
					<coordinates>
						-104.2875810764907,39.64413118883457,534035.1767461466 -105.569951729498,39.59776573111567,704706.2126134719 
					</coordinates>
				</LineString>
			</Placemark>
			<Placemark>
				<TimeSpan>
					<begin>2009-01-05</begin>
				</TimeSpan>
				<styleUrl>#branch_style7</styleUrl>
				<LineString>
					<tessellate>1</tessellate>
					<altitudeMode>relativeToGround</altitudeMode>
					<coordinates>
						-105.569951729498,39.59776573111567,704706.2126134719 -106.8532186759397,39.5514852938689,871706.9036234354 
					</coordinates>
				</LineString>
			</Placemark>
			<Placemark>
				<TimeSpan>
					<begin>2009-02</begin>
				</TimeSpan>
				<styleUrl>#branch_style7</styleUrl>
				<LineString>
					<tessellate>1</tessellate>
					<altitudeMode>relativeToGround</altitudeMode>
					<coordinates>
						-106.8532186759397,39.5514852938689,871706.9036234354 -108.1373781235103,39.50529071506148,1035037.249776037 
					</coordinates>
				</LineString>
			</Placemark>
			<Placemark>
				<TimeSpan>
					<begin>2009-02-28</begin>
				</TimeSpan>
				<styleUrl>#branch_style7</styleUrl>
				<LineString>
					<tessellate>1</tessellate>
					<altitudeMode>relativeToGround</altitudeMode>
					<coordinates>
						-108.1373781235103,39.50529071506148,1035037.249776037 -109.422426273222,39.45918284994247,1194697.251071277 
					</coordinates>
				</LineString>
			</Placemark>
			<Placemark>
				<TimeSpan>
					<begin>2009-03-27</begin>
				</TimeSpan>
				<styleUrl>#branch_style7</styleUrl>
				<LineString>
					<tessellate>1</tessellate>
					<altitudeMode>relativeToGround</altitudeMode>
					<coordinates>
						-109.422426273222,39.45918284994247,1194697.251071277 -110.7083593192183,39.41316257160451,1350686.907509155 
					</coordinates>
				</LineString>
			</Placemark>
			<Placemark>
				<TimeSpan>
					<begin>2009-04-22</begin>
				</TimeSpan>
				<styleUrl>#branch_style7</styleUrl>
				<LineString>
					<tessellate>1</tessellate>
					<altitudeMode>relativeToGround</altitudeMode>
					<coordinates>
						-110.7083593192183,39.41316257160451,1350686.907509155 -111.9951734485802,39.36723077157012,1503006.21908967 
					</coordinates>
				</LineString>
			</Placemark>
			<Placemark>
				<TimeSpan>
					<begin>2009-05-19</begin>
				</TimeSpan>
				<styleUrl>#branch_style7</styleUrl>
				<LineString>
					<tessellate>1</tessellate>
					<altitudeMode>relativeToGround</altitudeMode>
					<coordinates>
						-111.9951734485802,39.36723077157012,1503006.21908967 -113.2828648411235,39.32138836040368,1651655.185812825 
					</coordinates>
				</LineString>
			</Placemark>
			<Placemark>
				<TimeSpan>
					<begin>2009-06-15</begin>
				</TimeSpan>
				<styleUrl>#branch_style7</styleUrl>
				<LineString>
					<tessellate>1</tessellate>
					<altitudeMode>relativeToGround</altitudeMode>
					<coordinates>
						-113.2828648411235,39.32138836040368,1651655.185812825 -114.5714296691885,39.27563626835092,1796633.807678618 
					</coordinates>
				</LineString>
			</Placemark>
			<Placemark>
				<TimeSpan>
					<begin>2009-07-12</begin>
				</TimeSpan>
				<styleUrl>#branch_style7</styleUrl>
				<LineString>
					<tessellate>1</tessellate>
					<altitudeMode>relativeToGround</altitudeMode>
					<coordinates>
						-114.5714296691885,39.27563626835092,1796633.807678618 -115.8608640974192,39.22997544600701,1937942.084687047 
					</coordinates>
				</LineString>
			</Placemark>
			<Placemark>
				<TimeSpan>
					<begin>2009-08-08</begin>
				</TimeSpan>
				<styleUrl>#branch_style7</styleUrl>
				<LineString>
					<tessellate>1</tessellate>
					<altitudeMode>relativeToGround</altitudeMode>
					<coordinates>
						-115.8608640974192,39.22997544600701,1937942.084687047 -117.1511642825343,39.1844068650152,2075580.016838116 
					</coordinates>
				</LineString>
			</Placemark>
			<Placemark>
				<TimeSpan>
					<begin>2009-09-03</begin>
				</TimeSpan>
				<styleUrl>#branch_style7</styleUrl>
				<LineString>
					<tessellate>1</tessellate>
					<altitudeMode>relativeToGround</altitudeMode>
					<coordinates>
						-117.1511642825343,39.1844068650152,2075580.016838116 -118.4423263730881,39.13893151879761,2209547.604131823 
					</coordinates>
				</LineString>
			</Placemark>
			<Placemark>
				<TimeSpan>
					<begin>2009-09-30</begin>
				</TimeSpan>
				<styleUrl>#branch_style7</styleUrl>
				<LineString>
					<tessellate>1</tessellate>
					<altitudeMode>relativeToGround</altitudeMode>
					<coordinates>
						-118.4423263730881,39.13893151879761,2209547.604131823 -119.73434650922,39.09355042332011,2339844.846568169 
					</coordinates>
				</LineString>
			</Placemark>
			<Placemark>
				<TimeSpan>
					<begin>2009-10-27</begin>
				</TimeSpan>
				<styleUrl>#branch_style7</styleUrl>
				<LineString>
					<tessellate>1</tessellate>
					<altitudeMode>relativeToGround</altitudeMode>
					<coordinates>
						-119.73434650922,39.09355042332011,2339844.846568169 -121.0272208223948,39.04826461789332,2466471.744147152 
					</coordinates>
				</LineString>
			</Placemark>
			<Placemark>
				<TimeSpan>
					<begin>2009-11-23</begin>
				</TimeSpan>
				<styleUrl>#branch_style7</styleUrl>
				<LineString>
					<tessellate>1</tessellate>
					<altitudeMode>relativeToGround</altitudeMode>
					<coordinates>
						-121.0272208223948,39.04826461789332,2466471.744147152 -122.32094543513,39.00307516601171,2589428.296868773 
					</coordinates>
				</LineString>
			</Placemark>
			<Placemark>
				<TimeSpan>
					<begin>2009-12-20</begin>
				</TimeSpan>
				<styleUrl>#branch_style7</styleUrl>
				<LineString>
					<tessellate>1</tessellate>
					<altitudeMode>relativeToGround</altitudeMode>
					<coordinates>
						-122.32094543513,39.00307516601171,2589428.296868773 -123.6155164607127,38.9579831562334,2708714.504733033 
					</coordinates>
				</LineString>
			</Placemark>
			<Placemark>
				<TimeSpan>
					<begin>2010-01-15</begin>
				</TimeSpan>
				<styleUrl>#branch_style7</styleUrl>
				<LineString>
					<tessellate>1</tessellate>
					<altitudeMode>relativeToGround</altitudeMode>
					<coordinates>
						-123.6155164607127,38.9579831562334,2708714.504733033 -124.9109300029026,38.91298970310278,2824330.36773993 
					</coordinates>
				</LineString>
			</Placemark>
			<Placemark>
				<TimeSpan>
					<begin>2010-02-11</begin>
				</TimeSpan>
				<styleUrl>#branch_style7</styleUrl>
				<LineString>
					<tessellate>1</tessellate>
					<altitudeMode>relativeToGround</altitudeMode>
					<coordinates>
						-124.9109300029026,38.91298970310278,2824330.36773993 -126.2071821556226,38.86809594811898,2936275.885889466 
					</coordinates>
				</LineString>
			</Placemark>
			<Placemark>
				<TimeSpan>
					<begin>2010-03-10</begin>
				</TimeSpan>
				<styleUrl>#branch_style7</styleUrl>
				<LineString>
					<tessellate>1</tessellate>
					<altitudeMode>relativeToGround</altitudeMode>
					<coordinates>
						-126.2071821556226,38.86809594811898,2936275.885889466 -127.5042690026356,38.82330306075267,3044551.05918164 
					</coordinates>
				</LineString>
			</Placemark>
			<Placemark>
				<TimeSpan>
					<begin>2010-04-06</begin>
				</TimeSpan>
				<styleUrl>#branch_style7</styleUrl>
				<LineString>
					<tessellate>1</tessellate>
					<altitudeMode>relativeToGround</altitudeMode>
					<coordinates>
						-127.5042690026356,38.82330306075267,3044551.05918164 -128.8021866172067,38.77861223951464,3149155.887616453 
					</coordinates>
				</LineString>
			</Placemark>
			<Placemark>
				<TimeSpan>
					<begin>2010-05-02</begin>
				</TimeSpan>
				<styleUrl>#branch_style7</styleUrl>
				<LineString>
					<tessellate>1</tessellate>
					<altitudeMode>relativeToGround</altitudeMode>
					<coordinates>
						-128.8021866172067,38.77861223951464,3149155.887616453 -130.10093106175,38.7340247130791,3250090.371193903 
					</coordinates>
				</LineString>
			</Placemark>
			<Placemark>
				<TimeSpan>
					<begin>2010-05-29</begin>
				</TimeSpan>
				<styleUrl>#branch_style7</styleUrl>
				<LineString>
					<tessellate>1</tessellate>
					<altitudeMode>relativeToGround</altitudeMode>
					<coordinates>
						-130.10093106175,38.7340247130791,3250090.371193903 -131.4004983874592,38.68954174146565,3347354.509913992 
					</coordinates>
				</LineString>
			</Placemark>
			<Placemark>
				<TimeSpan>
					<begin>2010-06-25</begin>
				</TimeSpan>
				<styleUrl>#branch_style7</styleUrl>
				<LineString>
					<tessellate>1</tessellate>
					<altitudeMode>relativeToGround</altitudeMode>
					<coordinates>
						-131.4004983874592,38.68954174146565,3347354.509913992 -132.7008846339219,38.64516461728336,3440948.303776719 
					</coordinates>
				</LineString>
			</Placemark>
			<Placemark>
				<TimeSpan>
					<begin>2010-07-22</begin>
				</TimeSpan>
				<styleUrl>#branch_style7</styleUrl>
				<LineString>
					<tessellate>1</tessellate>
					<altitudeMode>relativeToGround</altitudeMode>
					<coordinates>
						-132.7008846339219,38.64516461728336,3440948.303776719 -134.0020858287155,38.60089466704147,3530871.752782083 
					</coordinates>
				</LineString>
			</Placemark>
			<Placemark>
				<TimeSpan>
					<begin>2010-08-18</begin>
				</TimeSpan>
				<styleUrl>#branch_style7</styleUrl>
				<LineString>
					<tessellate>1</tessellate>
					<altitudeMode>relativeToGround</altitudeMode>
					<coordinates>
						-134.0020858287155,38.60089466704147,3530871.752782083 -135.3040979869843,38.556733252531,3617124.856930086 
					</coordinates>
				</LineString>
			</Placemark>
			<Placemark>
				<TimeSpan>
					<begin>2010-09-13</begin>
				</TimeSpan>
				<styleUrl>#branch_style7</styleUrl>
				<LineString>
					<tessellate>1</tessellate>
					<altitudeMode>relativeToGround</altitudeMode>
					<coordinates>
						-135.3040979869843,38.556733252531,3617124.856930086 -136.6069171109972,38.51268177228233,3699707.616220728 
					</coordinates>
				</LineString>
			</Placemark>
			<Placemark>
				<TimeSpan>
					<begin>2010-10-10</begin>
				</TimeSpan>
				<styleUrl>#branch_style7</styleUrl>
				<LineString>
					<tessellate>1</tessellate>
					<altitudeMode>relativeToGround</altitudeMode>
					<coordinates>
						-136.6069171109972,38.51268177228233,3699707.616220728 -137.9105391896844,38.46874166310366,3778620.030654007 
					</coordinates>
				</LineString>
			</Placemark>
			<Placemark>
				<TimeSpan>
					<begin>2010-11-06</begin>
				</TimeSpan>
				<styleUrl>#branch_style7</styleUrl>
				<LineString>
					<tessellate>1</tessellate>
					<altitudeMode>relativeToGround</altitudeMode>
					<coordinates>
						-137.9105391896844,38.46874166310366,3778620.030654007 -139.214960198151,38.42491440170648,3853862.100229925 
					</coordinates>
				</LineString>
			</Placemark>
			<Placemark>
				<TimeSpan>
					<begin>2010-12-03</begin>
				</TimeSpan>
				<styleUrl>#branch_style7</styleUrl>
				<LineString>
					<tessellate>1</tessellate>
					<altitudeMode>relativeToGround</altitudeMode>
					<coordinates>
						-139.214960198151,38.42491440170648,3853862.100229925 -140.5201760971688,38.38120150642408,3925433.82494848 
					</coordinates>
				</LineString>
			</Placemark>
			<Placemark>
				<TimeSpan>
					<begin>2010-12-29</begin>
				</TimeSpan>
				<styleUrl>#branch_style7</styleUrl>
				<LineString>
					<tessellate>1</tessellate>
					<altitudeMode>relativeToGround</altitudeMode>
					<coordinates>
						-140.5201760971688,38.38120150642408,3925433.82494848 -141.826182832642,38.3376045390297,3993335.204809674 
					</coordinates>
				</LineString>
			</Placemark>
			<Placemark>
				<TimeSpan>
					<begin>2011-01-25</begin>
				</TimeSpan>
				<styleUrl>#branch_style7</styleUrl>
				<LineString>
					<tessellate>1</tessellate>
					<altitudeMode>relativeToGround</altitudeMode>
					<coordinates>
						-141.826182832642,38.3376045390297,3993335.204809674 -143.132976335047,38.29412510666201,4057566.239813507 
					</coordinates>
				</LineString>
			</Placemark>
			<Placemark>
				<TimeSpan>
					<begin>2011-02-21</begin>
				</TimeSpan>
				<styleUrl>#branch_style7</styleUrl>
				<LineString>
					<tessellate>1</tessellate>
					<altitudeMode>relativeToGround</altitudeMode>
					<coordinates>
						-143.132976335047,38.29412510666201,4057566.239813507 -144.4405525188452,38.25076486386551,4118126.929959976 
					</coordinates>
				</LineString>
			</Placemark>
			<Placemark>
				<TimeSpan>
					<begin>2011-03-20</begin>
				</TimeSpan>
				<styleUrl>#branch_style7</styleUrl>
				<LineString>
					<tessellate>1</tessellate>
					<altitudeMode>relativeToGround</altitudeMode>
					<coordinates>
						-144.4405525188452,38.25076486386551,4118126.929959976 -145.7489072818647,38.20752551475494,4175017.275249085 
					</coordinates>
				</LineString>
			</Placemark>
			<Placemark>
				<TimeSpan>
					<begin>2011-04-16</begin>
				</TimeSpan>
				<styleUrl>#branch_style7</styleUrl>
				<LineString>
					<tessellate>1</tessellate>
					<altitudeMode>relativeToGround</altitudeMode>
					<coordinates>
						-145.7489072818647,38.20752551475494,4175017.275249085 -147.0580365046525,38.16440881531305,4228237.275680832 
					</coordinates>
				</LineString>
			</Placemark>
			<Placemark>
				<TimeSpan>
					<begin>2011-05-12</begin>
				</TimeSpan>
				<styleUrl>#branch_style7</styleUrl>
				<LineString>
					<tessellate>1</tessellate>
					<altitudeMode>relativeToGround</altitudeMode>
					<coordinates>
						-147.0580365046525,38.16440881531305,4228237.275680832 -148.3679360497917,38.12141657583212,4277786.931255217 
					</coordinates>
				</LineString>
			</Placemark>
			<Placemark>
				<TimeSpan>
					<begin>2011-06-08</begin>
				</TimeSpan>
				<styleUrl>#branch_style7</styleUrl>
				<LineString>
					<tessellate>1</tessellate>
					<altitudeMode>relativeToGround</altitudeMode>
					<coordinates>
						-148.3679360497917,38.12141657583212,4277786.931255217 -149.6786017611844,38.0785506635108,4323666.241972239 
					</coordinates>
				</LineString>
			</Placemark>
			<Placemark>
				<TimeSpan>
					<begin>2011-07-05</begin>
				</TimeSpan>
				<styleUrl>#branch_style7</styleUrl>
				<LineString>
					<tessellate>1</tessellate>
					<altitudeMode>relativeToGround</altitudeMode>
					<coordinates>
						-149.6786017611844,38.0785506635108,4323666.241972239 -150.9900294632968,38.03581300521879,4365875.207831901 
					</coordinates>
				</LineString>
			</Placemark>
			<Placemark>
				<TimeSpan>
					<begin>2011-08</begin>
				</TimeSpan>
				<styleUrl>#branch_style7</styleUrl>
				<LineString>
					<tessellate>1</tessellate>
					<altitudeMode>relativeToGround</altitudeMode>
					<coordinates>
						-150.9900294632968,38.03581300521879,4365875.207831901 -152.3022149603633,37.99320559044283,4404413.8288342 
					</coordinates>
				</LineString>
			</Placemark>
			<Placemark>
				<TimeSpan>
					<begin>2011-08-27</begin>
				</TimeSpan>
				<styleUrl>#branch_style7</styleUrl>
				<LineString>
					<tessellate>1</tessellate>
					<altitudeMode>relativeToGround</altitudeMode>
					<coordinates>
						-152.3022149603633,37.99320559044283,4404413.8288342 -153.6151540355488,37.95073047442963,4439282.104979137 
					</coordinates>
				</LineString>
			</Placemark>
			<Placemark>
				<TimeSpan>
					<begin>2011-09-23</begin>
				</TimeSpan>
				<styleUrl>#branch_style7</styleUrl>
				<LineString>
					<tessellate>1</tessellate>
					<altitudeMode>relativeToGround</altitudeMode>
					<coordinates>
						-153.6151540355488,37.95073047442963,4439282.104979137 -154.9288424500644,37.90838978154196,4470480.036266712 
					</coordinates>
				</LineString>
			</Placemark>
			<Placemark>
				<TimeSpan>
					<begin>2011-10-20</begin>
				</TimeSpan>
				<styleUrl>#branch_style7</styleUrl>
				<LineString>
					<tessellate>1</tessellate>
					<altitudeMode>relativeToGround</altitudeMode>
					<coordinates>
						-154.9288424500644,37.90838978154196,4470480.036266712 -156.2432759422348,37.86618570884666,4498007.622696927 
					</coordinates>
				</LineString>
			</Placemark>
			<Placemark>
				<TimeSpan>
					<begin>2011-11-16</begin>
				</TimeSpan>
				<styleUrl>#branch_style7</styleUrl>
				<LineString>
					<tessellate>1</tessellate>
					<altitudeMode>relativeToGround</altitudeMode>
					<coordinates>
						-156.2432759422348,37.86618570884666,4498007.622696927 -157.5584502265126,37.82412052995459,4521864.864269778 
					</coordinates>
				</LineString>
			</Placemark>
			<Placemark>
				<TimeSpan>
					<begin>2011-12-13</begin>
				</TimeSpan>
				<styleUrl>#branch_style7</styleUrl>
				<LineString>
					<tessellate>1</tessellate>
					<altitudeMode>relativeToGround</altitudeMode>
					<coordinates>
						-157.5584502265126,37.82412052995459,4521864.864269778 -158.8743609924375,37.78219659913538,4542051.760985268 
					</coordinates>
				</LineString>
			</Placemark>
			<Placemark>
				<TimeSpan>
					<begin>2012-01-08</begin>
				</TimeSpan>
				<styleUrl>#branch_style7</styleUrl>
				<LineString>
					<tessellate>1</tessellate>
					<altitudeMode>relativeToGround</altitudeMode>
					<coordinates>
						-158.8743609924375,37.78219659913538,4542051.760985268 -160.191003903534,37.74041635573167,4558568.312843397 
					</coordinates>
				</LineString>
			</Placemark>
			<Placemark>
				<TimeSpan>
					<begin>2012-02-04</begin>
				</TimeSpan>
				<styleUrl>#branch_style7</styleUrl>
				<LineString>
					<tessellate>1</tessellate>
					<altitudeMode>relativeToGround</altitudeMode>
					<coordinates>
						-160.191003903534,37.74041635573167,4558568.312843397 -161.508374596146,37.69878232890078,4571414.519844162 
					</coordinates>
				</LineString>
			</Placemark>
			<Placemark>
				<TimeSpan>
					<begin>2012-03-02</begin>
				</TimeSpan>
				<styleUrl>#branch_style7</styleUrl>
				<LineString>
					<tessellate>1</tessellate>
					<altitudeMode>relativeToGround</altitudeMode>
					<coordinates>
						-161.508374596146,37.69878232890078,4571414.519844162 -162.8264686782007,37.65729714271463,4580590.381987567 
					</coordinates>
				</LineString>
			</Placemark>
			<Placemark>
				<TimeSpan>
					<begin>2012-03-29</begin>
				</TimeSpan>
				<styleUrl>#branch_style7</styleUrl>
				<LineString>
					<tessellate>1</tessellate>
					<altitudeMode>relativeToGround</altitudeMode>
					<coordinates>
						-162.8264686782007,37.65729714271463,4580590.381987567 -164.1452817278985,37.61596352165248,4586095.89927361 
					</coordinates>
				</LineString>
			</Placemark>
			<Placemark>
				<TimeSpan>
					<begin>2012-04-24</begin>
				</TimeSpan>
				<styleUrl>#branch_style7</styleUrl>
				<LineString>
					<tessellate>1</tessellate>
					<altitudeMode>relativeToGround</altitudeMode>
					<coordinates>
						-164.1452817278985,37.61596352165248,4586095.89927361 -165.4648092923217,37.57478429652487,4587931.071702291 
					</coordinates>
				</LineString>
			</Placemark>
			<Placemark>
				<TimeSpan>
					<begin>2012-05-21</begin>
				</TimeSpan>
				<styleUrl>#branch_style7</styleUrl>
				<LineString>
					<tessellate>1</tessellate>
					<altitudeMode>relativeToGround</altitudeMode>
					<coordinates>
						-165.4648092923217,37.57478429652487,4587931.071702291 -166.7850468859564,37.53376241087201,4586095.899273611 
					</coordinates>
				</LineString>
			</Placemark>
			<Placemark>
				<TimeSpan>
					<begin>2012-06-17</begin>
				</TimeSpan>
				<styleUrl>#branch_style7</styleUrl>
				<LineString>
					<tessellate>1</tessellate>
					<altitudeMode>relativeToGround</altitudeMode>
					<coordinates>
						-166.7850468859564,37.53376241087201,4586095.899273611 -168.1059899891207,37.49290092788513,4580590.381987568 
					</coordinates>
				</LineString>
			</Placemark>
			<Placemark>
				<TimeSpan>
					<begin>2012-07-14</begin>
				</TimeSpan>
				<styleUrl>#branch_style7</styleUrl>
				<LineString>
					<tessellate>1</tessellate>
					<altitudeMode>relativeToGround</altitudeMode>
					<coordinates>
						-168.1059899891207,37.49290092788513,4580590.381987568 -169.4276340462903,37.45220303790507,4571414.519844164 
					</coordinates>
				</LineString>
			</Placemark>
			<Placemark>
				<TimeSpan>
					<begin>2012-08-10</begin>
				</TimeSpan>
				<styleUrl>#branch_style7</styleUrl>
				<LineString>
					<tessellate>1</tessellate>
					<altitudeMode>relativeToGround</altitudeMode>
					<coordinates>
						-169.4276340462903,37.45220303790507,4571414.519844164 -170.7499744643139,37.41167206655981,4558568.312843395 
					</coordinates>
				</LineString>
			</Placemark>
			<Placemark>
				<TimeSpan>
					<begin>2012-09-05</begin>
				</TimeSpan>
				<styleUrl>#branch_style7</styleUrl>
				<LineString>
					<tessellate>1</tessellate>
					<altitudeMode>relativeToGround</altitudeMode>
					<coordinates>
						-170.7499744643139,37.41167206655981,4558568.312843395 -172.0730066105094,37.37131148361028,4542051.760985268 
					</coordinates>
				</LineString>
			</Placemark>
			<Placemark>
				<TimeSpan>
					<begin>2012-10-02</begin>
				</TimeSpan>
				<styleUrl>#branch_style7</styleUrl>
				<LineString>
					<tessellate>1</tessellate>
					<altitudeMode>relativeToGround</altitudeMode>
					<coordinates>
						-172.0730066105094,37.37131148361028,4542051.760985268 -173.3967258106279,37.33112491258322,4521864.864269778 
					</coordinates>
				</LineString>
			</Placemark>
			<Placemark>
				<TimeSpan>
					<begin>2012-10-29</begin>
				</TimeSpan>
				<styleUrl>#branch_style7</styleUrl>
				<LineString>
					<tessellate>1</tessellate>
					<altitudeMode>relativeToGround</altitudeMode>
					<coordinates>
						-173.3967258106279,37.33112491258322,4521864.864269778 -174.7211273466772,37.29111614128057,4498007.622696927 
					</coordinates>
				</LineString>
			</Placemark>
			<Placemark>
				<TimeSpan>
					<begin>2012-11-25</begin>
				</TimeSpan>
				<styleUrl>#branch_style7</styleUrl>
				<LineString>
					<tessellate>1</tessellate>
					<altitudeMode>relativeToGround</altitudeMode>
					<coordinates>
						-174.7211273466772,37.29111614128057,4498007.622696927 -176.046206454589,37.2512891332674,4470480.036266712 
					</coordinates>
				</LineString>
			</Placemark>
			<Placemark>
				<TimeSpan>
					<begin>2012-12-22</begin>
				</TimeSpan>
				<styleUrl>#branch_style7</styleUrl>
				<LineString>
					<tessellate>1</tessellate>
					<altitudeMode>relativeToGround</altitudeMode>
					<coordinates>
						-176.046206454589,37.2512891332674,4470480.036266712 -177.371958321716,37.21164804045493,4439282.104979138 
					</coordinates>
				</LineString>
			</Placemark>
			<Placemark>
				<TimeSpan>
					<begin>2013-01-17</begin>
				</TimeSpan>
				<styleUrl>#branch_style7</styleUrl>
				<LineString>
					<tessellate>1</tessellate>
					<altitudeMode>relativeToGround</altitudeMode>
					<coordinates>
						-177.371958321716,37.21164804045493,4439282.104979138 -178.6983780841434,37.17219721691217,4404413.8288342 
					</coordinates>
				</LineString>
			</Placemark>
			<Placemark>
				<TimeSpan>
					<begin>2013-02-13</begin>
				</TimeSpan>
				<styleUrl>#branch_style7</styleUrl>
				<LineString>
					<tessellate>1</tessellate>
					<altitudeMode>relativeToGround</altitudeMode>
					<coordinates>
						-178.6983780841434,37.17219721691217,4404413.8288342 179.9745391762046,37.13294123406002,4365875.2078319 
					</coordinates>
				</LineString>
			</Placemark>
			<Placemark>
				<TimeSpan>
					<begin>2013-03-12</begin>
				</TimeSpan>
				<styleUrl>#branch_style7</styleUrl>
				<LineString>
					<tessellate>1</tessellate>
					<altitudeMode>relativeToGround</altitudeMode>
					<coordinates>
						179.9745391762046,37.13294123406002,4365875.2078319 178.6467984346835,37.09388489742487,4323666.241972239 
					</coordinates>
				</LineString>
			</Placemark>
			<Placemark>
				<TimeSpan>
					<begin>2013-04-08</begin>
				</TimeSpan>
				<styleUrl>#branch_style7</styleUrl>
				<LineString>
					<tessellate>1</tessellate>
					<altitudeMode>relativeToGround</altitudeMode>
					<coordinates>
						178.6467984346835,37.09388489742487,4323666.241972239 177.3184047272958,37.05503326515737,4277786.931255216 
					</coordinates>
				</LineString>
			</Placemark>
			<Placemark>
				<TimeSpan>
					<begin>2013-05-04</begin>
				</TimeSpan>
				<styleUrl>#branch_style7</styleUrl>
				<LineString>
					<tessellate>1</tessellate>
					<altitudeMode>relativeToGround</altitudeMode>
					<coordinates>
						177.3184047272958,37.05503326515737,4277786.931255216 175.9893631543334,37.01639166855458,4228237.275680832 
					</coordinates>
				</LineString>
			</Placemark>
			<Placemark>
				<TimeSpan>
					<begin>2013-05-31</begin>
				</TimeSpan>
				<styleUrl>#branch_style7</styleUrl>
				<LineString>
					<tessellate>1</tessellate>
					<altitudeMode>relativeToGround</altitudeMode>
					<coordinates>
						175.9893631543334,37.01639166855458,4228237.275680832 174.6596788843243,36.97796573486429,4175017.275249085 
					</coordinates>
				</LineString>
			</Placemark>
			<Placemark>
				<TimeSpan>
					<begin>2013-06-27</begin>
				</TimeSpan>
				<styleUrl>#branch_style7</styleUrl>
				<LineString>
					<tessellate>1</tessellate>
					<altitudeMode>relativeToGround</altitudeMode>
					<coordinates>
						174.6596788843243,36.97796573486429,4175017.275249085 173.329357158319,36.93976141269741,4118126.929959977 
					</coordinates>
				</LineString>
			</Placemark>
			<Placemark>
				<TimeSpan>
					<begin>2013-07-24</begin>
				</TimeSpan>
				<styleUrl>#branch_style7</styleUrl>
				<LineString>
					<tessellate>1</tessellate>
					<altitudeMode>relativeToGround</altitudeMode>
					<coordinates>
						173.329357158319,36.93976141269741,4118126.929959977 171.9984032945544,36.90178500043222,4057566.239813507 
					</coordinates>
				</LineString>
			</Placemark>
			<Placemark>
				<TimeSpan>
					<begin>2013-08-20</begin>
				</TimeSpan>
				<styleUrl>#branch_style7</styleUrl>
				<LineString>
					<tessellate>1</tessellate>
					<altitudeMode>relativeToGround</altitudeMode>
					<coordinates>
						171.9984032945544,36.90178500043222,4057566.239813507 170.6668226935409,36.86404317806391,3993335.204809673 
					</coordinates>
				</LineString>
			</Placemark>
			<Placemark>
				<TimeSpan>
					<begin>2013-09-15</begin>
				</TimeSpan>
				<styleUrl>#branch_style7</styleUrl>
				<LineString>
					<tessellate>1</tessellate>
					<altitudeMode>relativeToGround</altitudeMode>
					<coordinates>
						170.6668226935409,36.86404317806391,3993335.204809673 169.3346208436233,36.82654304303821,3925433.82494848 
					</coordinates>
				</LineString>
			</Placemark>
			<Placemark>
				<TimeSpan>
					<begin>2013-10-12</begin>
				</TimeSpan>
				<styleUrl>#branch_style7</styleUrl>
				<LineString>
					<tessellate>1</tessellate>
					<altitudeMode>relativeToGround</altitudeMode>
					<coordinates>
						169.3346208436233,36.82654304303821,3925433.82494848 168.0018033270762,36.78929215071156,3853862.100229925 
					</coordinates>
				</LineString>
			</Placemark>
			<Placemark>
				<TimeSpan>
					<begin>2013-11-08</begin>
				</TimeSpan>
				<styleUrl>#branch_style7</styleUrl>
				<LineString>
					<tessellate>1</tessellate>
					<altitudeMode>relativeToGround</altitudeMode>
					<coordinates>
						168.0018033270762,36.78929215071156,3853862.100229925 166.6683758268022,36.75229856020956,3778620.030654008 
					</coordinates>
				</LineString>
			</Placemark>
			<Placemark>
				<TimeSpan>
					<begin>2013-12-05</begin>
				</TimeSpan>
				<styleUrl>#branch_style7</styleUrl>
				<LineString>
					<tessellate>1</tessellate>
					<altitudeMode>relativeToGround</altitudeMode>
					<coordinates>
						166.6683758268022,36.75229856020956,3778620.030654008 165.3343441337144,36.71557088661459,3699707.616220728 
					</coordinates>
				</LineString>
			</Placemark>
			<Placemark>
				<TimeSpan>
					<begin>2013-12-31</begin>
				</TimeSpan>
				<styleUrl>#branch_style7</styleUrl>
				<LineString>
					<tessellate>1</tessellate>
					<altitudeMode>relativeToGround</altitudeMode>
					<coordinates>
						165.3343441337144,36.71557088661459,3699707.616220728 163.999714154898,36.67911836061331,3617124.856930086 
					</coordinates>
				</LineString>
			</Placemark>
			<Placemark>
				<TimeSpan>
					<begin>2014-01-27</begin>
				</TimeSpan>
				<styleUrl>#branch_style7</styleUrl>
				<LineString>
					<tessellate>1</tessellate>
					<altitudeMode>relativeToGround</altitudeMode>
					<coordinates>
						163.999714154898,36.67911836061331,3617124.856930086 162.6644919226617,36.64295089698587,3530871.752782084 
					</coordinates>
				</LineString>
			</Placemark>
			<Placemark>
				<TimeSpan>
					<begin>2014-02-23</begin>
				</TimeSpan>
				<styleUrl>#branch_style7</styleUrl>
				<LineString>
					<tessellate>1</tessellate>
					<altitudeMode>relativeToGround</altitudeMode>
					<coordinates>
						162.6644919226617,36.64295089698587,3530871.752782084 161.3286836046131,36.60707917363798,3440948.303776717 
					</coordinates>
				</LineString>
			</Placemark>
			<Placemark>
				<TimeSpan>
					<begin>2014-03-22</begin>
				</TimeSpan>
				<styleUrl>#branch_style7</styleUrl>
				<LineString>
					<tessellate>1</tessellate>
					<altitudeMode>relativeToGround</altitudeMode>
					<coordinates>
						161.3286836046131,36.60707917363798,3440948.303776717 159.9922955149155,36.57151472328485,3347354.50991399 
					</coordinates>
				</LineString>
			</Placemark>
			<Placemark>
				<TimeSpan>
					<begin>2014-04-18</begin>
				</TimeSpan>
				<styleUrl>#branch_style7</styleUrl>
				<LineString>
					<tessellate>1</tessellate>
					<altitudeMode>relativeToGround</altitudeMode>
					<coordinates>
						159.9922955149155,36.57151472328485,3347354.50991399 158.6553341269152,36.53627004042373,3250090.371193902 
					</coordinates>
				</LineString>
			</Placemark>
			<Placemark>
				<TimeSpan>
					<begin>2014-05-14</begin>
				</TimeSpan>
				<styleUrl>#branch_style7</styleUrl>
				<LineString>
					<tessellate>1</tessellate>
					<altitudeMode>relativeToGround</altitudeMode>
					<coordinates>
						158.6553341269152,36.53627004042373,3250090.371193902 157.3178060873691,36.50135870691987,3149155.887616452 
					</coordinates>
				</LineString>
			</Placemark>
			<Placemark>
				<TimeSpan>
					<begin>2014-06-10</begin>
				</TimeSpan>
				<styleUrl>#branch_style7</styleUrl>
				<LineString>
					<tessellate>1</tessellate>
					<altitudeMode>relativeToGround</altitudeMode>
					<coordinates>
						157.3178060873691,36.50135870691987,3149155.887616452 155.9797182325537,36.46679554043719,3044551.05918164 
					</coordinates>
				</LineString>
			</Placemark>
			<Placemark>
				<TimeSpan>
					<begin>2014-07-07</begin>
				</TimeSpan>
				<styleUrl>#branch_style7</styleUrl>
				<LineString>
					<tessellate>1</tessellate>
					<altitudeMode>relativeToGround</altitudeMode>
					<coordinates>
						155.9797182325537,36.46679554043719,3044551.05918164 154.6410776065964,36.43259677115466,2936275.885889467 
					</coordinates>
				</LineString>
			</Placemark>
			<Placemark>
				<TimeSpan>
					<begin>2014-08-03</begin>
				</TimeSpan>
				<styleUrl>#branch_style7</styleUrl>
				<LineString>
					<tessellate>1</tessellate>
					<altitudeMode>relativeToGround</altitudeMode>
					<coordinates>
						154.6410776065964,36.43259677115466,2936275.885889467 153.3018914824554,36.39878025384181,2824330.367739931 
					</coordinates>
				</LineString>
			</Placemark>
			<Placemark>
				<TimeSpan>
					<begin>2014-08-29</begin>
				</TimeSpan>
				<styleUrl>#branch_style7</styleUrl>
				<LineString>
					<tessellate>1</tessellate>
					<altitudeMode>relativeToGround</altitudeMode>
					<coordinates>
						153.3018914824554,36.39878025384181,2824330.367739931 151.9621673860825,36.36536572460068,2708714.504733032 
					</coordinates>
				</LineString>
			</Placemark>
			<Placemark>
				<TimeSpan>
					<begin>2014-09-25</begin>
				</TimeSpan>
				<styleUrl>#branch_style7</styleUrl>
				<LineString>
					<tessellate>1</tessellate>
					<altitudeMode>relativeToGround</altitudeMode>
					<coordinates>
						151.9621673860825,36.36536572460068,2708714.504733032 150.6219131244385,36.33237511468509,2589428.296868773 
					</coordinates>
				</LineString>
			</Placemark>
			<Placemark>
				<TimeSpan>
					<begin>2014-10-22</begin>
				</TimeSpan>
				<styleUrl>#branch_style7</styleUrl>
				<LineString>
					<tessellate>1</tessellate>
					<altitudeMode>relativeToGround</altitudeMode>
					<coordinates>
						150.6219131244385,36.33237511468509,2589428.296868773 149.2811368182277,36.29983293818838,2466471.744147152 
					</coordinates>
				</LineString>
			</Placemark>
			<Placemark>
				<TimeSpan>
					<begin>2014-11-18</begin>
				</TimeSpan>
				<styleUrl>#branch_style7</styleUrl>
				<LineString>
					<tessellate>1</tessellate>
					<altitudeMode>relativeToGround</altitudeMode>
					<coordinates>
						149.2811368182277,36.29983293818838,2466471.744147152 147.9398469404648,36.26776677668957,2339844.846568169 
					</coordinates>
				</LineString>
			</Placemark>
			<Placemark>
				<TimeSpan>
					<begin>2014-12-15</begin>
				</TimeSpan>
				<styleUrl>#branch_style7</styleUrl>
				<LineString>
					<tessellate>1</tessellate>
					<altitudeMode>relativeToGround</altitudeMode>
					<coordinates>
						147.9398469404648,36.26776677668957,2339844.846568169 146.5980523623489,36.2362078931841,2209547.604131823 
					</coordinates>
				</LineString>
			</Placemark>
			<Placemark>
				<TimeSpan>
					<begin>2015-01-10</begin>
				</TimeSpan>
				<styleUrl>#branch_style7</styleUrl>
				<LineString>
					<tessellate>1</tessellate>
					<altitudeMode>relativeToGround</altitudeMode>
					<coordinates>
						146.5980523623489,36.2362078931841,2209547.604131823 145.2557624084098,36.20519202148279,2075580.016838116 
					</coordinates>
				</LineString>
			</Placemark>
			<Placemark>
				<TimeSpan>
					<begin>2015-02-06</begin>
				</TimeSpan>
				<styleUrl>#branch_style7</styleUrl>
				<LineString>
					<tessellate>1</tessellate>
					<altitudeMode>relativeToGround</altitudeMode>
					<coordinates>
						145.2557624084098,36.20519202148279,2075580.016838116 143.9129869236101,36.17476039858014,1937942.084687049 
					</coordinates>
				</LineString>
			</Placemark>
			<Placemark>
				<TimeSpan>
					<begin>2015-03-05</begin>
				</TimeSpan>
				<styleUrl>#branch_style7</styleUrl>
				<LineString>
					<tessellate>1</tessellate>
					<altitudeMode>relativeToGround</altitudeMode>
					<coordinates>
						143.9129869236101,36.17476039858014,1937942.084687049 142.5697363561345,36.1449611412495,1796633.807678616 
					</coordinates>
				</LineString>
			</Placemark>
			<Placemark>
				<TimeSpan>
					<begin>2015-04</begin>
				</TimeSpan>
				<styleUrl>#branch_style7</styleUrl>
				<LineString>
					<tessellate>1</tessellate>
					<altitudeMode>relativeToGround</altitudeMode>
					<coordinates>
						142.5697363561345,36.1449611412495,1796633.807678616 141.2260218611916,36.11585112336045,1651655.185812823 
					</coordinates>
				</LineString>
			</Placemark>
			<Placemark>
				<TimeSpan>
					<begin>2015-04-27</begin>
				</TimeSpan>
				<styleUrl>#branch_style7</styleUrl>
				<LineString>
					<tessellate>1</tessellate>
					<altitudeMode>relativeToGround</altitudeMode>
					<coordinates>
						141.2260218611916,36.11585112336045,1651655.185812823 139.8818554336443,36.08749860432334,1503006.21908967 
					</coordinates>
				</LineString>
			</Placemark>
			<Placemark>
				<TimeSpan>
					<begin>2015-05-24</begin>
				</TimeSpan>
				<styleUrl>#branch_style7</styleUrl>
				<LineString>
					<tessellate>1</tessellate>
					<altitudeMode>relativeToGround</altitudeMode>
					<coordinates>
						139.8818554336443,36.08749860432334,1503006.21908967 138.5372500813274,36.05998702602247,1350686.907509156 
					</coordinates>
				</LineString>
			</Placemark>
			<Placemark>
				<TimeSpan>
					<begin>2015-06-20</begin>
				</TimeSpan>
				<styleUrl>#branch_style7</styleUrl>
				<LineString>
					<tessellate>1</tessellate>
					<altitudeMode>relativeToGround</altitudeMode>
					<coordinates>
						138.5372500813274,36.05998702602247,1350686.907509156 137.1922200578082,36.03342070865563,1194697.251071274 
					</coordinates>
				</LineString>
			</Placemark>
			<Placemark>
				<TimeSpan>
					<begin>2015-07-17</begin>
				</TimeSpan>
				<styleUrl>#branch_style7</styleUrl>
				<LineString>
					<tessellate>1</tessellate>
					<altitudeMode>relativeToGround</altitudeMode>
					<coordinates>
						137.1922200578082,36.03342070865563,1194697.251071274 135.8467811857296,36.00793380203598,1035037.249776035 
					</coordinates>
				</LineString>
			</Placemark>
			<Placemark>
				<TimeSpan>
					<begin>2015-08-13</begin>
				</TimeSpan>
				<styleUrl>#branch_style7</styleUrl>
				<LineString>
					<tessellate>1</tessellate>
					<altitudeMode>relativeToGround</altitudeMode>
					<coordinates>
						135.8467811857296,36.00793380203598,1035037.249776035 134.500951325808,35.98370520560177,871706.9036234338 
					</coordinates>
				</LineString>
			</Placemark>
			<Placemark>
				<TimeSpan>
					<begin>2015-09-08</begin>
				</TimeSpan>
				<styleUrl>#branch_style7</styleUrl>
				<LineString>
					<tessellate>1</tessellate>
					<altitudeMode>relativeToGround</altitudeMode>
					<coordinates>
						134.500951325808,35.98370520560177,871706.9036234338 133.1547510971019,35.96098542657081,704706.2126134709 
					</coordinates>
				</LineString>
			</Placemark>
			<Placemark>
				<TimeSpan>
					<begin>2015-10-05</begin>
				</TimeSpan>
				<styleUrl>#branch_style7</styleUrl>
				<LineString>
					<tessellate>1</tessellate>
					<altitudeMode>relativeToGround</altitudeMode>
					<coordinates>
						133.1547510971019,35.96098542657081,704706.2126134709 131.8082050748235,35.9401503005814,534035.1767461449 
					</coordinates>
				</LineString>
			</Placemark>
			<Placemark>
				<TimeSpan>
					<begin>2015-11</begin>
				</TimeSpan>
				<styleUrl>#branch_style7</styleUrl>
				<LineString>
					<tessellate>1</tessellate>
					<altitudeMode>relativeToGround</altitudeMode>
					<coordinates>
						131.8082050748235,35.9401503005814,534035.1767461449 130.4613440351846,35.92182635012598,359693.7960214578 
					</coordinates>
				</LineString>
			</Placemark>
			<Placemark>
				<TimeSpan>
					<begin>2015-11-28</begin>
				</TimeSpan>
				<styleUrl>#branch_style7</styleUrl>
				<LineString>
					<tessellate>1</tessellate>
					<altitudeMode>relativeToGround</altitudeMode>
					<coordinates>
						130.4613440351846,35.92182635012598,359693.7960214578 129.1142101082178,35.90726689124008,181682.0704394095 
					</coordinates>
				</LineString>
			</Placemark>
			<Placemark>
				<TimeSpan>
					<begin>2015-12-25</begin>
				</TimeSpan>
				<styleUrl>#branch_style7</styleUrl>
				<LineString>
					<tessellate>1</tessellate>
					<altitudeMode>relativeToGround</altitudeMode>
					<coordinates>
						129.1142101082178,35.90726689124008,181682.0704394095 127.7669219970703,35.90775680541992,0 
					</coordinates>
				</LineString>
			</Placemark>
		</Folder>
		<Folder>
			<name>AUSTRALIA:USA</name>
			<Placemark>
				<TimeSpan>
					<begin>1981-07-06</begin>
				</TimeSpan>
				<styleUrl>#branch_style80</styleUrl>
				<LineString>
					<tessellate>1</tessellate>
					<altitudeMode>relativeToGround</altitudeMode>
					<coordinates>
						133.7751007080078,25.27440071105957,0 135.0881106769968,25.41489184470795,185918.3787322989 
					</coordinates>
				</LineString>
			</Placemark>
			<Placemark>
				<TimeSpan>
					<begin>1981-08-14</begin>
				</TimeSpan>
				<styleUrl>#branch_style80</styleUrl>
				<LineString>
					<tessellate>1</tessellate>
					<altitudeMode>relativeToGround</altitudeMode>
					<coordinates>
						135.0881106769968,25.41489184470795,185918.3787322989 136.4006586615356,25.55541079672023,368080.8306215211 
					</coordinates>
				</LineString>
			</Placemark>
			<Placemark>
				<TimeSpan>
					<begin>1981-09-22</begin>
				</TimeSpan>
				<styleUrl>#branch_style80</styleUrl>
				<LineString>
					<tessellate>1</tessellate>
					<altitudeMode>relativeToGround</altitudeMode>
					<coordinates>
						136.4006586615356,25.55541079672023,368080.8306215211 137.71272650123,25.69595834396449,546487.3556676665 
					</coordinates>
				</LineString>
			</Placemark>
			<Placemark>
				<TimeSpan>
					<begin>1981-10-31</begin>
				</TimeSpan>
				<styleUrl>#branch_style80</styleUrl>
				<LineString>
					<tessellate>1</tessellate>
					<altitudeMode>relativeToGround</altitudeMode>
					<coordinates>
						137.71272650123,25.69595834396449,546487.3556676665 139.0242959748424,25.83653527641933,721137.9538707352 
					</coordinates>
				</LineString>
			</Placemark>
			<Placemark>
				<TimeSpan>
					<begin>1981-12-09</begin>
				</TimeSpan>
				<styleUrl>#branch_style80</styleUrl>
				<LineString>
					<tessellate>1</tessellate>
					<altitudeMode>relativeToGround</altitudeMode>
					<coordinates>
						139.0242959748424,25.83653527641933,721137.9538707352 140.3353488001725,25.97714239755911,892032.6252307273 
					</coordinates>
				</LineString>
			</Placemark>
			<Placemark>
				<TimeSpan>
					<begin>1982-01-17</begin>
				</TimeSpan>
				<styleUrl>#branch_style80</styleUrl>
				<LineString>
					<tessellate>1</tessellate>
					<altitudeMode>relativeToGround</altitudeMode>
					<coordinates>
						140.3353488001725,25.97714239755911,892032.6252307273 141.6458666339286,26.11778052475537,1059171.369747642 
					</coordinates>
				</LineString>
			</Placemark>
			<Placemark>
				<TimeSpan>
					<begin>1982-02-25</begin>
				</TimeSpan>
				<styleUrl>#branch_style80</styleUrl>
				<LineString>
					<tessellate>1</tessellate>
					<altitudeMode>relativeToGround</altitudeMode>
					<coordinates>
						141.6458666339286,26.11778052475537,1059171.369747642 142.9558310715889,26.25845048969546,1222554.187421481 
					</coordinates>
				</LineString>
			</Placemark>
			<Placemark>
				<TimeSpan>
					<begin>1982-04-05</begin>
				</TimeSpan>
				<styleUrl>#branch_style80</styleUrl>
				<LineString>
					<tessellate>1</tessellate>
					<altitudeMode>relativeToGround</altitudeMode>
					<coordinates>
						142.9558310715889,26.25845048969546,1222554.187421481 144.2652236472542,26.3991531388193,1382181.078252242 
					</coordinates>
				</LineString>
			</Placemark>
			<Placemark>
				<TimeSpan>
					<begin>1982-05-14</begin>
				</TimeSpan>
				<styleUrl>#branch_style80</styleUrl>
				<LineString>
					<tessellate>1</tessellate>
					<altitudeMode>relativeToGround</altitudeMode>
					<coordinates>
						144.2652236472542,26.3991531388193,1382181.078252242 145.5740258334889,26.53988933377507,1538052.042239927 
					</coordinates>
				</LineString>
			</Placemark>
			<Placemark>
				<TimeSpan>
					<begin>1982-06-22</begin>
				</TimeSpan>
				<styleUrl>#branch_style80</styleUrl>
				<LineString>
					<tessellate>1</tessellate>
					<altitudeMode>relativeToGround</altitudeMode>
					<coordinates>
						145.5740258334889,26.53988933377507,1538052.042239927 146.8822190411518,26.68065995189521,1690167.079384536 
					</coordinates>
				</LineString>
			</Placemark>
			<Placemark>
				<TimeSpan>
					<begin>1982-07-31</begin>
				</TimeSpan>
				<styleUrl>#branch_style80</styleUrl>
				<LineString>
					<tessellate>1</tessellate>
					<altitudeMode>relativeToGround</altitudeMode>
					<coordinates>
						146.8822190411518,26.68065995189521,1690167.079384536 148.1897846192145,26.82146588669351,1838526.189686067 
					</coordinates>
				</LineString>
			</Placemark>
			<Placemark>
				<TimeSpan>
					<begin>1982-09-09</begin>
				</TimeSpan>
				<styleUrl>#branch_style80</styleUrl>
				<LineString>
					<tessellate>1</tessellate>
					<altitudeMode>relativeToGround</altitudeMode>
					<coordinates>
						148.1897846192145,26.82146588669351,1838526.189686067 149.4967038545677,26.96230804838471,1983129.373144522 
					</coordinates>
				</LineString>
			</Placemark>
			<Placemark>
				<TimeSpan>
					<begin>1982-10-18</begin>
				</TimeSpan>
				<styleUrl>#branch_style80</styleUrl>
				<LineString>
					<tessellate>1</tessellate>
					<altitudeMode>relativeToGround</altitudeMode>
					<coordinates>
						149.4967038545677,26.96230804838471,1983129.373144522 150.802957971814,27.10318736442776,2123976.6297599 
					</coordinates>
				</LineString>
			</Placemark>
			<Placemark>
				<TimeSpan>
					<begin>1982-11-26</begin>
				</TimeSpan>
				<styleUrl>#branch_style80</styleUrl>
				<LineString>
					<tessellate>1</tessellate>
					<altitudeMode>relativeToGround</altitudeMode>
					<coordinates>
						150.802957971814,27.10318736442776,2123976.6297599 152.1085281330467,27.24410478009424,2261067.959532201 
					</coordinates>
				</LineString>
			</Placemark>
			<Placemark>
				<TimeSpan>
					<begin>1983-01-04</begin>
				</TimeSpan>
				<styleUrl>#branch_style80</styleUrl>
				<LineString>
					<tessellate>1</tessellate>
					<altitudeMode>relativeToGround</altitudeMode>
					<coordinates>
						152.1085281330467,27.24410478009424,2261067.959532201 153.4133954376136,27.38506125906316,2394403.362461425 
					</coordinates>
				</LineString>
			</Placemark>
			<Placemark>
				<TimeSpan>
					<begin>1983-02-12</begin>
				</TimeSpan>
				<styleUrl>#branch_style80</styleUrl>
				<LineString>
					<tessellate>1</tessellate>
					<altitudeMode>relativeToGround</altitudeMode>
					<coordinates>
						153.4133954376136,27.38506125906316,2394403.362461425 154.7175409218657,27.52605778404406,2523982.838547573 
					</coordinates>
				</LineString>
			</Placemark>
			<Placemark>
				<TimeSpan>
					<begin>1983-03-23</begin>
				</TimeSpan>
				<styleUrl>#branch_style80</styleUrl>
				<LineString>
					<tessellate>1</tessellate>
					<altitudeMode>relativeToGround</altitudeMode>
					<coordinates>
						154.7175409218657,27.52605778404406,2523982.838547573 156.0209455588882,27.66709535742972,2649806.387790645 
					</coordinates>
				</LineString>
			</Placemark>
			<Placemark>
				<TimeSpan>
					<begin>1983-05</begin>
				</TimeSpan>
				<styleUrl>#branch_style80</styleUrl>
				<LineString>
					<tessellate>1</tessellate>
					<altitudeMode>relativeToGround</altitudeMode>
					<coordinates>
						156.0209455588882,27.66709535742972,2649806.387790645 157.3235902582143,27.80817500198045,2771874.010190638 
					</coordinates>
				</LineString>
			</Placemark>
			<Placemark>
				<TimeSpan>
					<begin>1983-06-09</begin>
				</TimeSpan>
				<styleUrl>#branch_style80</styleUrl>
				<LineString>
					<tessellate>1</tessellate>
					<altitudeMode>relativeToGround</altitudeMode>
					<coordinates>
						157.3235902582143,27.80817500198045,2771874.010190638 158.6254558655199,27.94929776154195,2890185.705747556 
					</coordinates>
				</LineString>
			</Placemark>
			<Placemark>
				<TimeSpan>
					<begin>1983-07-18</begin>
				</TimeSpan>
				<styleUrl>#branch_style80</styleUrl>
				<LineString>
					<tessellate>1</tessellate>
					<altitudeMode>relativeToGround</altitudeMode>
					<coordinates>
						158.6254558655199,27.94929776154195,2890185.705747556 159.9265231622983,28.09046470179869,3004741.474461397 
					</coordinates>
				</LineString>
			</Placemark>
			<Placemark>
				<TimeSpan>
					<begin>1983-08-26</begin>
				</TimeSpan>
				<styleUrl>#branch_style80</styleUrl>
				<LineString>
					<tessellate>1</tessellate>
					<altitudeMode>relativeToGround</altitudeMode>
					<coordinates>
						159.9265231622983,28.09046470179869,3004741.474461397 161.226772865514,28.23167691106501,3115541.31633216 
					</coordinates>
				</LineString>
			</Placemark>
			<Placemark>
				<TimeSpan>
					<begin>1983-10-04</begin>
				</TimeSpan>
				<styleUrl>#branch_style80</styleUrl>
				<LineString>
					<tessellate>1</tessellate>
					<altitudeMode>relativeToGround</altitudeMode>
					<coordinates>
						161.226772865514,28.23167691106501,3115541.31633216 162.5261856272334,28.37293550111649,3222585.231359848 
					</coordinates>
				</LineString>
			</Placemark>
			<Placemark>
				<TimeSpan>
					<begin>1983-11-13</begin>
				</TimeSpan>
				<styleUrl>#branch_style80</styleUrl>
				<LineString>
					<tessellate>1</tessellate>
					<altitudeMode>relativeToGround</altitudeMode>
					<coordinates>
						162.5261856272334,28.37293550111649,3222585.231359848 163.8247420342318,28.51424160806402,3325873.219544459 
					</coordinates>
				</LineString>
			</Placemark>
			<Placemark>
				<TimeSpan>
					<begin>1983-12-22</begin>
				</TimeSpan>
				<styleUrl>#branch_style80</styleUrl>
				<LineString>
					<tessellate>1</tessellate>
					<altitudeMode>relativeToGround</altitudeMode>
					<coordinates>
						163.8247420342318,28.51424160806402,3325873.219544459 165.1224226075745,28.65559639327337,3425405.280885992 
					</coordinates>
				</LineString>
			</Placemark>
			<Placemark>
				<TimeSpan>
					<begin>1984-01-30</begin>
				</TimeSpan>
				<styleUrl>#branch_style80</styleUrl>
				<LineString>
					<tessellate>1</tessellate>
					<altitudeMode>relativeToGround</altitudeMode>
					<coordinates>
						165.1224226075745,28.65559639327337,3425405.280885992 166.4192078021711,28.79700104433338,3521181.41538445 
					</coordinates>
				</LineString>
			</Placemark>
			<Placemark>
				<TimeSpan>
					<begin>1984-03-09</begin>
				</TimeSpan>
				<styleUrl>#branch_style80</styleUrl>
				<LineString>
					<tessellate>1</tessellate>
					<altitudeMode>relativeToGround</altitudeMode>
					<coordinates>
						166.4192078021711,28.79700104433338,3521181.41538445 167.7150780063011,28.93845677607577,3613201.62303983 
					</coordinates>
				</LineString>
			</Placemark>
			<Placemark>
				<TimeSpan>
					<begin>1984-04-17</begin>
				</TimeSpan>
				<styleUrl>#branch_style80</styleUrl>
				<LineString>
					<tessellate>1</tessellate>
					<altitudeMode>relativeToGround</altitudeMode>
					<coordinates>
						167.7150780063011,28.93845677607577,3613201.62303983 169.0100135411081,29.07996483165033,3701465.903852134 
					</coordinates>
				</LineString>
			</Placemark>
			<Placemark>
				<TimeSpan>
					<begin>1984-05-26</begin>
				</TimeSpan>
				<styleUrl>#branch_style80</styleUrl>
				<LineString>
					<tessellate>1</tessellate>
					<altitudeMode>relativeToGround</altitudeMode>
					<coordinates>
						169.0100135411081,29.07996483165033,3701465.903852134 170.3039946600614,29.22152648365908,3785974.25782136 
					</coordinates>
				</LineString>
			</Placemark>
			<Placemark>
				<TimeSpan>
					<begin>1984-07-04</begin>
				</TimeSpan>
				<styleUrl>#branch_style80</styleUrl>
				<LineString>
					<tessellate>1</tessellate>
					<altitudeMode>relativeToGround</altitudeMode>
					<coordinates>
						170.3039946600614,29.22152648365908,3785974.25782136 171.5970015483834,29.36314303535362,3866726.68494751 
					</coordinates>
				</LineString>
			</Placemark>
			<Placemark>
				<TimeSpan>
					<begin>1984-08-12</begin>
				</TimeSpan>
				<styleUrl>#branch_style80</styleUrl>
				<LineString>
					<tessellate>1</tessellate>
					<altitudeMode>relativeToGround</altitudeMode>
					<coordinates>
						171.5970015483834,29.36314303535362,3866726.68494751 172.8890143224385,29.5048158219,3943723.185230583 
					</coordinates>
				</LineString>
			</Placemark>
			<Placemark>
				<TimeSpan>
					<begin>1984-09-20</begin>
				</TimeSpan>
				<styleUrl>#branch_style80</styleUrl>
				<LineString>
					<tessellate>1</tessellate>
					<altitudeMode>relativeToGround</altitudeMode>
					<coordinates>
						172.8890143224385,29.5048158219,3943723.185230583 174.1800130290832,29.6465462117161,4016963.75867058 
					</coordinates>
				</LineString>
			</Placemark>
			<Placemark>
				<TimeSpan>
					<begin>1984-10-29</begin>
				</TimeSpan>
				<styleUrl>#branch_style80</styleUrl>
				<LineString>
					<tessellate>1</tessellate>
					<altitudeMode>relativeToGround</altitudeMode>
					<coordinates>
						174.1800130290832,29.6465462117161,4016963.75867058 175.4699776449731,29.78833560788657,4086448.405267499 
					</coordinates>
				</LineString>
			</Placemark>
			<Placemark>
				<TimeSpan>
					<begin>1984-12-07</begin>
				</TimeSpan>
				<styleUrl>#branch_style80</styleUrl>
				<LineString>
					<tessellate>1</tessellate>
					<altitudeMode>relativeToGround</altitudeMode>
					<coordinates>
						175.4699776449731,29.78833560788657,4086448.405267499 176.7588880758253,29.93018544966126,4152177.125021342 
					</coordinates>
				</LineString>
			</Placemark>
			<Placemark>
				<TimeSpan>
					<begin>1985-01-16</begin>
				</TimeSpan>
				<styleUrl>#branch_style80</styleUrl>
				<LineString>
					<tessellate>1</tessellate>
					<altitudeMode>relativeToGround</altitudeMode>
					<coordinates>
						176.7588880758253,29.93018544966126,4152177.125021342 178.0467241556314,30.07209721404315,4214149.91793211 
					</coordinates>
				</LineString>
			</Placemark>
			<Placemark>
				<TimeSpan>
					<begin>1985-02-24</begin>
				</TimeSpan>
				<styleUrl>#branch_style80</styleUrl>
				<LineString>
					<tessellate>1</tessellate>
					<altitudeMode>relativeToGround</altitudeMode>
					<coordinates>
						178.0467241556314,30.07209721404315,4214149.91793211 179.3334656458187,30.21407241747271,4272366.783999799 
					</coordinates>
				</LineString>
			</Placemark>
			<Placemark>
				<TimeSpan>
					<begin>1985-04-04</begin>
				</TimeSpan>
				<styleUrl>#branch_style80</styleUrl>
				<LineString>
					<tessellate>1</tessellate>
					<altitudeMode>relativeToGround</altitudeMode>
					<coordinates>
						179.3334656458187,30.21407241747271,4272366.783999799 -179.3809077656431,30.35611261761603,4326827.723224411 
					</coordinates>
				</LineString>
			</Placemark>
			<Placemark>
				<TimeSpan>
					<begin>1985-05-13</begin>
				</TimeSpan>
				<styleUrl>#branch_style80</styleUrl>
				<LineString>
					<tessellate>1</tessellate>
					<altitudeMode>relativeToGround</altitudeMode>
					<coordinates>
						-179.3809077656431,30.35611261761603,4326827.723224411 -178.0964164651966,30.49821941526493,4377532.735605948 
					</coordinates>
				</LineString>
			</Placemark>
			<Placemark>
				<TimeSpan>
					<begin>1985-06-21</begin>
				</TimeSpan>
				<styleUrl>#branch_style80</styleUrl>
				<LineString>
					<tessellate>1</tessellate>
					<altitudeMode>relativeToGround</altitudeMode>
					<coordinates>
						-178.0964164651966,30.49821941526493,4377532.735605948 -176.813080914714,30.64039445635773,4424481.821144407 
					</coordinates>
				</LineString>
			</Placemark>
			<Placemark>
				<TimeSpan>
					<begin>1985-07-30</begin>
				</TimeSpan>
				<styleUrl>#branch_style80</styleUrl>
				<LineString>
					<tessellate>1</tessellate>
					<altitudeMode>relativeToGround</altitudeMode>
					<coordinates>
						-176.813080914714,30.64039445635773,4424481.821144407 -175.5309216525836,30.78263943413067,4467674.979839789 
					</coordinates>
				</LineString>
			</Placemark>
			<Placemark>
				<TimeSpan>
					<begin>1985-09-07</begin>
				</TimeSpan>
				<styleUrl>#branch_style80</styleUrl>
				<LineString>
					<tessellate>1</tessellate>
					<altitudeMode>relativeToGround</altitudeMode>
					<coordinates>
						-175.5309216525836,30.78263943413067,4467674.979839789 -174.2499592948703,30.92495609141045,4507112.211692095 
					</coordinates>
				</LineString>
			</Placemark>
			<Placemark>
				<TimeSpan>
					<begin>1985-10-16</begin>
				</TimeSpan>
				<styleUrl>#branch_style80</styleUrl>
				<LineString>
					<tessellate>1</tessellate>
					<altitudeMode>relativeToGround</altitudeMode>
					<coordinates>
						-174.2499592948703,30.92495609141045,4507112.211692095 -172.9702145365549,31.06734622305983,4542793.516701324 
					</coordinates>
				</LineString>
			</Placemark>
			<Placemark>
				<TimeSpan>
					<begin>1985-11-24</begin>
				</TimeSpan>
				<styleUrl>#branch_style80</styleUrl>
				<LineString>
					<tessellate>1</tessellate>
					<altitudeMode>relativeToGround</altitudeMode>
					<coordinates>
						-172.9702145365549,31.06734622305983,4542793.516701324 -171.6917081528595,31.20981167858915,4574718.894867476 
					</coordinates>
				</LineString>
			</Placemark>
			<Placemark>
				<TimeSpan>
					<begin>1986-01-02</begin>
				</TimeSpan>
				<styleUrl>#branch_style80</styleUrl>
				<LineString>
					<tessellate>1</tessellate>
					<altitudeMode>relativeToGround</altitudeMode>
					<coordinates>
						-171.6917081528595,31.20981167858915,4574718.894867476 -170.4144610006655,31.35235436494808,4602888.346190553 
					</coordinates>
				</LineString>
			</Placemark>
			<Placemark>
				<TimeSpan>
					<begin>1986-02-10</begin>
				</TimeSpan>
				<styleUrl>#branch_style80</styleUrl>
				<LineString>
					<tessellate>1</tessellate>
					<altitudeMode>relativeToGround</altitudeMode>
					<coordinates>
						-170.4144610006655,31.35235436494808,4602888.346190553 -169.1384940200298,31.49497624951346,4627301.870670551 
					</coordinates>
				</LineString>
			</Placemark>
			<Placemark>
				<TimeSpan>
					<begin>1986-03-22</begin>
				</TimeSpan>
				<styleUrl>#branch_style80</styleUrl>
				<LineString>
					<tessellate>1</tessellate>
					<altitudeMode>relativeToGround</altitudeMode>
					<coordinates>
						-169.1384940200298,31.49497624951346,4627301.870670551 -167.8638282358102,31.63767936329068,4647959.468307473 
					</coordinates>
				</LineString>
			</Placemark>
			<Placemark>
				<TimeSpan>
					<begin>1986-04-30</begin>
				</TimeSpan>
				<styleUrl>#branch_style80</styleUrl>
				<LineString>
					<tessellate>1</tessellate>
					<altitudeMode>relativeToGround</altitudeMode>
					<coordinates>
						-167.8638282358102,31.63767936329068,4647959.468307473 -166.5904847594061,31.78046580434807,4664861.139101319 
					</coordinates>
				</LineString>
			</Placemark>
			<Placemark>
				<TimeSpan>
					<begin>1986-06-08</begin>
				</TimeSpan>
				<styleUrl>#branch_style80</styleUrl>
				<LineString>
					<tessellate>1</tessellate>
					<altitudeMode>relativeToGround</altitudeMode>
					<coordinates>
						-166.5904847594061,31.78046580434807,4664861.139101319 -165.3184847906258,31.9233377415057,4678006.883052088 
					</coordinates>
				</LineString>
			</Placemark>
			<Placemark>
				<TimeSpan>
					<begin>1986-07-17</begin>
				</TimeSpan>
				<styleUrl>#branch_style80</styleUrl>
				<LineString>
					<tessellate>1</tessellate>
					<altitudeMode>relativeToGround</altitudeMode>
					<coordinates>
						-165.3184847906258,31.9233377415057,4678006.883052088 -164.0478496196909,32.06629741830288,4687396.700159779 
					</coordinates>
				</LineString>
			</Placemark>
			<Placemark>
				<TimeSpan>
					<begin>1986-08-25</begin>
				</TimeSpan>
				<styleUrl>#branch_style80</styleUrl>
				<LineString>
					<tessellate>1</tessellate>
					<altitudeMode>relativeToGround</altitudeMode>
					<coordinates>
						-164.0478496196909,32.06629741830288,4687396.700159779 -162.778600629389,32.20934715727083,4693030.590424394 
					</coordinates>
				</LineString>
			</Placemark>
			<Placemark>
				<TimeSpan>
					<begin>1986-10-03</begin>
				</TimeSpan>
				<styleUrl>#branch_style80</styleUrl>
				<LineString>
					<tessellate>1</tessellate>
					<altitudeMode>relativeToGround</altitudeMode>
					<coordinates>
						-162.778600629389,32.20934715727083,4693030.590424394 -161.5107592973884,32.35248936454067,4694908.553845934 
					</coordinates>
				</LineString>
			</Placemark>
			<Placemark>
				<TimeSpan>
					<begin>1986-11-11</begin>
				</TimeSpan>
				<styleUrl>#branch_style80</styleUrl>
				<LineString>
					<tessellate>1</tessellate>
					<altitudeMode>relativeToGround</altitudeMode>
					<coordinates>
						-161.5107592973884,32.35248936454067,4694908.553845934 -160.2443471987292,32.49572653482011,4693030.590424393 
					</coordinates>
				</LineString>
			</Placemark>
			<Placemark>
				<TimeSpan>
					<begin>1986-12-20</begin>
				</TimeSpan>
				<styleUrl>#branch_style80</styleUrl>
				<LineString>
					<tessellate>1</tessellate>
					<altitudeMode>relativeToGround</altitudeMode>
					<coordinates>
						-160.2443471987292,32.49572653482011,4693030.590424393 -158.979386008507,32.63906125677651,4687396.700159779 
					</coordinates>
				</LineString>
			</Placemark>
			<Placemark>
				<TimeSpan>
					<begin>1987-01-28</begin>
				</TimeSpan>
				<styleUrl>#branch_style80</styleUrl>
				<LineString>
					<tessellate>1</tessellate>
					<altitudeMode>relativeToGround</altitudeMode>
					<coordinates>
						-158.979386008507,32.63906125677651,4687396.700159779 -157.715897504767,32.78249621886858,4678006.883052088 
					</coordinates>
				</LineString>
			</Placemark>
			<Placemark>
				<TimeSpan>
					<begin>1987-03-08</begin>
				</TimeSpan>
				<styleUrl>#branch_style80</styleUrl>
				<LineString>
					<tessellate>1</tessellate>
					<altitudeMode>relativeToGround</altitudeMode>
					<coordinates>
						-157.715897504767,32.78249621886858,4678006.883052088 -156.453903571629,32.92603421567448,4664861.139101318 
					</coordinates>
				</LineString>
			</Placemark>
			<Placemark>
				<TimeSpan>
					<begin>1987-04-16</begin>
				</TimeSpan>
				<styleUrl>#branch_style80</styleUrl>
				<LineString>
					<tessellate>1</tessellate>
					<altitudeMode>relativeToGround</altitudeMode>
					<coordinates>
						-156.453903571629,32.92603421567448,4664861.139101318 -155.1934262026648,33.06967815477029,4647959.468307474 
					</coordinates>
				</LineString>
			</Placemark>
			<Placemark>
				<TimeSpan>
					<begin>1987-05-26</begin>
				</TimeSpan>
				<styleUrl>#branch_style80</styleUrl>
				<LineString>
					<tessellate>1</tessellate>
					<altitudeMode>relativeToGround</altitudeMode>
					<coordinates>
						-155.1934262026648,33.06967815477029,4647959.468307474 -153.9344875045554,33.2134310642198,4627301.870670552 
					</coordinates>
				</LineString>
			</Placemark>
			<Placemark>
				<TimeSpan>
					<begin>1987-07-04</begin>
				</TimeSpan>
				<styleUrl>#branch_style80</styleUrl>
				<LineString>
					<tessellate>1</tessellate>
					<altitudeMode>relativeToGround</altitudeMode>
					<coordinates>
						-153.9344875045554,33.2134310642198,4627301.870670552 -152.6771097010535,33.35729610074529,4602888.346190552 
					</coordinates>
				</LineString>
			</Placemark>
			<Placemark>
				<TimeSpan>
					<begin>1987-08-12</begin>
				</TimeSpan>
				<styleUrl>#branch_style80</styleUrl>
				<LineString>
					<tessellate>1</tessellate>
					<altitudeMode>relativeToGround</altitudeMode>
					<coordinates>
						-152.6771097010535,33.35729610074529,4602888.346190552 -151.4213151372859,33.50127655865828,4574718.894867477 
					</coordinates>
				</LineString>
			</Placemark>
			<Placemark>
				<TimeSpan>
					<begin>1987-09-20</begin>
				</TimeSpan>
				<styleUrl>#branch_style80</styleUrl>
				<LineString>
					<tessellate>1</tessellate>
					<altitudeMode>relativeToGround</altitudeMode>
					<coordinates>
						-151.4213151372859,33.50127655865828,4574718.894867477 -150.16712628443,33.64537587964087,4542793.516701325 
					</coordinates>
				</LineString>
			</Placemark>
			<Placemark>
				<TimeSpan>
					<begin>1987-10-29</begin>
				</TimeSpan>
				<styleUrl>#branch_style80</styleUrl>
				<LineString>
					<tessellate>1</tessellate>
					<altitudeMode>relativeToGround</altitudeMode>
					<coordinates>
						-150.16712628443,33.64537587964087,4542793.516701325 -148.9145657448078,33.7895976634811,4507112.211692095 
					</coordinates>
				</LineString>
			</Placemark>
			<Placemark>
				<TimeSpan>
					<begin>1987-12-07</begin>
				</TimeSpan>
				<styleUrl>#branch_style80</styleUrl>
				<LineString>
					<tessellate>1</tessellate>
					<altitudeMode>relativeToGround</altitudeMode>
					<coordinates>
						-148.9145657448078,33.7895976634811,4507112.211692095 -147.6636562574414,33.93394567988175,4467674.97983979 
					</coordinates>
				</LineString>
			</Placemark>
			<Placemark>
				<TimeSpan>
					<begin>1988-01-15</begin>
				</TimeSpan>
				<styleUrl>#branch_style80</styleUrl>
				<LineString>
					<tessellate>1</tessellate>
					<altitudeMode>relativeToGround</altitudeMode>
					<coordinates>
						-147.6636562574414,33.93394567988175,4467674.97983979 -146.4144207041259,34.07842388148008,4424481.821144408 
					</coordinates>
				</LineString>
			</Placemark>
			<Placemark>
				<TimeSpan>
					<begin>1988-02-23</begin>
				</TimeSpan>
				<styleUrl>#branch_style80</styleUrl>
				<LineString>
					<tessellate>1</tessellate>
					<altitudeMode>relativeToGround</altitudeMode>
					<coordinates>
						-146.4144207041259,34.07842388148008,4424481.821144408 -145.1668821160798,34.2230364182378,4377532.735605947 
					</coordinates>
				</LineString>
			</Placemark>
			<Placemark>
				<TimeSpan>
					<begin>1988-04-02</begin>
				</TimeSpan>
				<styleUrl>#branch_style80</styleUrl>
				<LineString>
					<tessellate>1</tessellate>
					<altitudeMode>relativeToGround</altitudeMode>
					<coordinates>
						-145.1668821160798,34.2230364182378,4377532.735605947 -143.9210636812427,34.36778765338625,4326827.723224412 
					</coordinates>
				</LineString>
			</Placemark>
			<Placemark>
				<TimeSpan>
					<begin>1988-05-11</begin>
				</TimeSpan>
				<styleUrl>#branch_style80</styleUrl>
				<LineString>
					<tessellate>1</tessellate>
					<altitudeMode>relativeToGround</altitudeMode>
					<coordinates>
						-143.9210636812427,34.36778765338625,4326827.723224412 -142.6769887523035,34.51268218114291,4272366.7839998 
					</coordinates>
				</LineString>
			</Placemark>
			<Placemark>
				<TimeSpan>
					<begin>1988-06-19</begin>
				</TimeSpan>
				<styleUrl>#branch_style80</styleUrl>
				<LineString>
					<tessellate>1</tessellate>
					<altitudeMode>relativeToGround</altitudeMode>
					<coordinates>
						-142.6769887523035,34.51268218114291,4272366.7839998 -141.4346808555514,34.65772484645194,4214149.917932109 
					</coordinates>
				</LineString>
			</Placemark>
			<Placemark>
				<TimeSpan>
					<begin>1988-07-29</begin>
				</TimeSpan>
				<styleUrl>#branch_style80</styleUrl>
				<LineString>
					<tessellate>1</tessellate>
					<altitudeMode>relativeToGround</altitudeMode>
					<coordinates>
						-141.4346808555514,34.65772484645194,4214149.917932109 -140.1941637006597,34.80292076704654,4152177.125021342 
					</coordinates>
				</LineString>
			</Placemark>
			<Placemark>
				<TimeSpan>
					<begin>1988-09-06</begin>
				</TimeSpan>
				<styleUrl>#branch_style80</styleUrl>
				<LineString>
					<tessellate>1</tessellate>
					<altitudeMode>relativeToGround</altitudeMode>
					<coordinates>
						-140.1941637006597,34.80292076704654,4152177.125021342 -138.9554611915321,34.9482753581845,4086448.405267502 
					</coordinates>
				</LineString>
			</Placemark>
			<Placemark>
				<TimeSpan>
					<begin>1988-10-15</begin>
				</TimeSpan>
				<styleUrl>#branch_style80</styleUrl>
				<LineString>
					<tessellate>1</tessellate>
					<altitudeMode>relativeToGround</altitudeMode>
					<coordinates>
						-138.9554611915321,34.9482753581845,4086448.405267502 -137.71859743836,35.09379436047474,4016963.758670579 
					</coordinates>
				</LineString>
			</Placemark>
			<Placemark>
				<TimeSpan>
					<begin>1988-11-23</begin>
				</TimeSpan>
				<styleUrl>#branch_style80</styleUrl>
				<LineString>
					<tessellate>1</tessellate>
					<altitudeMode>relativeToGround</altitudeMode>
					<coordinates>
						-137.71859743836,35.09379436047474,4016963.758670579 -136.4835967710704,35.23948387129293,3943723.185230583 
					</coordinates>
				</LineString>
			</Placemark>
			<Placemark>
				<TimeSpan>
					<begin>1989</begin>
				</TimeSpan>
				<styleUrl>#branch_style80</styleUrl>
				<LineString>
					<tessellate>1</tessellate>
					<altitudeMode>relativeToGround</altitudeMode>
					<coordinates>
						-136.4835967710704,35.23948387129293,3943723.185230583 -135.2504837543735,35.38535038038435,3866726.684947511 
					</coordinates>
				</LineString>
			</Placemark>
			<Placemark>
				<TimeSpan>
					<begin>1989-02-09</begin>
				</TimeSpan>
				<styleUrl>#branch_style80</styleUrl>
				<LineString>
					<tessellate>1</tessellate>
					<altitudeMode>relativeToGround</altitudeMode>
					<coordinates>
						-135.2504837543735,35.38535038038435,3866726.684947511 -134.0192832046651,35.53140081037535,3785974.25782136 
					</coordinates>
				</LineString>
			</Placemark>
			<Placemark>
				<TimeSpan>
					<begin>1989-03-20</begin>
				</TimeSpan>
				<styleUrl>#branch_style80</styleUrl>
				<LineString>
					<tessellate>1</tessellate>
					<altitudeMode>relativeToGround</altitudeMode>
					<coordinates>
						-134.0192832046651,35.53140081037535,3785974.25782136 -132.7900202090828,35.67764256306996,3701465.903852134 
					</coordinates>
				</LineString>
			</Placemark>
			<Placemark>
				<TimeSpan>
					<begin>1989-04-28</begin>
				</TimeSpan>
				<styleUrl>#branch_style80</styleUrl>
				<LineString>
					<tessellate>1</tessellate>
					<altitudeMode>relativeToGround</altitudeMode>
					<coordinates>
						-132.7900202090828,35.67764256306996,3701465.903852134 -131.5627201470842,35.82408357260219,3613201.62303983 
					</coordinates>
				</LineString>
			</Placemark>
			<Placemark>
				<TimeSpan>
					<begin>1989-06-06</begin>
				</TimeSpan>
				<styleUrl>#branch_style80</styleUrl>
				<LineString>
					<tessellate>1</tessellate>
					<altitudeMode>relativeToGround</altitudeMode>
					<coordinates>
						-131.5627201470842,35.82408357260219,3613201.62303983 -130.3374087149929,35.9707323667621,3521181.415384449 
					</coordinates>
				</LineString>
			</Placemark>
			<Placemark>
				<TimeSpan>
					<begin>1989-07-15</begin>
				</TimeSpan>
				<styleUrl>#branch_style80</styleUrl>
				<LineString>
					<tessellate>1</tessellate>
					<altitudeMode>relativeToGround</altitudeMode>
					<coordinates>
						-130.3374087149929,35.9707323667621,3521181.415384449 -129.1141119540563,36.11759813812962,3425405.280885992 
					</coordinates>
				</LineString>
			</Placemark>
			<Placemark>
				<TimeSpan>
					<begin>1989-08-23</begin>
				</TimeSpan>
				<styleUrl>#branch_style80</styleUrl>
				<LineString>
					<tessellate>1</tessellate>
					<altitudeMode>relativeToGround</altitudeMode>
					<coordinates>
						-129.1141119540563,36.11759813812962,3425405.280885992 -127.8928562826925,36.26469082705862,3325873.219544459 
					</coordinates>
				</LineString>
			</Placemark>
			<Placemark>
				<TimeSpan>
					<begin>1989-10-02</begin>
				</TimeSpan>
				<styleUrl>#branch_style80</styleUrl>
				<LineString>
					<tessellate>1</tessellate>
					<altitudeMode>relativeToGround</altitudeMode>
					<coordinates>
						-127.8928562826925,36.26469082705862,3325873.219544459 -126.6736685337672,36.41202121908623,3222585.231359848 
					</coordinates>
				</LineString>
			</Placemark>
			<Placemark>
				<TimeSpan>
					<begin>1989-11-10</begin>
				</TimeSpan>
				<styleUrl>#branch_style80</styleUrl>
				<LineString>
					<tessellate>1</tessellate>
					<altitudeMode>relativeToGround</altitudeMode>
					<coordinates>
						-126.6736685337672,36.41202121908623,3222585.231359848 -125.4565759979614,36.55960106004471,3115541.316332161 
					</coordinates>
				</LineString>
			</Placemark>
			<Placemark>
				<TimeSpan>
					<begin>1989-12-19</begin>
				</TimeSpan>
				<styleUrl>#branch_style80</styleUrl>
				<LineString>
					<tessellate>1</tessellate>
					<altitudeMode>relativeToGround</altitudeMode>
					<coordinates>
						-125.4565759979614,36.55960106004471,3115541.316332161 -124.2416064745766,36.70744319308883,3004741.474461397 
					</coordinates>
				</LineString>
			</Placemark>
			<Placemark>
				<TimeSpan>
					<begin>1990-01-27</begin>
				</TimeSpan>
				<styleUrl>#branch_style80</styleUrl>
				<LineString>
					<tessellate>1</tessellate>
					<altitudeMode>relativeToGround</altitudeMode>
					<coordinates>
						-124.2416064745766,36.70744319308883,3004741.474461397 -123.0287883315105,36.85556172311549,2890185.705747556 
					</coordinates>
				</LineString>
			</Placemark>
			<Placemark>
				<TimeSpan>
					<begin>1990-03-07</begin>
				</TimeSpan>
				<styleUrl>#branch_style80</styleUrl>
				<LineString>
					<tessellate>1</tessellate>
					<altitudeMode>relativeToGround</altitudeMode>
					<coordinates>
						-123.0287883315105,36.85556172311549,2890185.705747556 -121.8181505766572,37.00397221578117,2771874.01019064 
					</coordinates>
				</LineString>
			</Placemark>
			<Placemark>
				<TimeSpan>
					<begin>1990-04-15</begin>
				</TimeSpan>
				<styleUrl>#branch_style80</styleUrl>
				<LineString>
					<tessellate>1</tessellate>
					<altitudeMode>relativeToGround</altitudeMode>
					<coordinates>
						-121.8181505766572,37.00397221578117,2771874.01019064 -120.6097229437055,37.15269194072349,2649806.387790645 
					</coordinates>
				</LineString>
			</Placemark>
			<Placemark>
				<TimeSpan>
					<begin>1990-05-24</begin>
				</TimeSpan>
				<styleUrl>#branch_style80</styleUrl>
				<LineString>
					<tessellate>1</tessellate>
					<altitudeMode>relativeToGround</altitudeMode>
					<coordinates>
						-120.6097229437055,37.15269194072349,2649806.387790645 -119.4035359963108,37.30174017198322,2523982.838547572 
					</coordinates>
				</LineString>
			</Placemark>
			<Placemark>
				<TimeSpan>
					<begin>1990-07-02</begin>
				</TimeSpan>
				<styleUrl>#branch_style80</styleUrl>
				<LineString>
					<tessellate>1</tessellate>
					<altitudeMode>relativeToGround</altitudeMode>
					<coordinates>
						-119.4035359963108,37.30174017198322,2523982.838547572 -118.1996212560503,37.45113856349386,2394403.362461425 
					</coordinates>
				</LineString>
			</Placemark>
			<Placemark>
				<TimeSpan>
					<begin>1990-08-10</begin>
				</TimeSpan>
				<styleUrl>#branch_style80</styleUrl>
				<LineString>
					<tessellate>1</tessellate>
					<altitudeMode>relativeToGround</altitudeMode>
					<coordinates>
						-118.1996212560503,37.45113856349386,2394403.362461425 -116.9980113616489,37.60091162465152,2261067.959532203 
					</coordinates>
				</LineString>
			</Placemark>
			<Placemark>
				<TimeSpan>
					<begin>1990-09-18</begin>
				</TimeSpan>
				<styleUrl>#branch_style80</styleUrl>
				<LineString>
					<tessellate>1</tessellate>
					<altitudeMode>relativeToGround</altitudeMode>
					<coordinates>
						-116.9980113616489,37.60091162465152,2261067.959532203 -115.7987402700551,37.75108733169275,2123976.6297599 
					</coordinates>
				</LineString>
			</Placemark>
			<Placemark>
				<TimeSpan>
					<begin>1990-10-27</begin>
				</TimeSpan>
				<styleUrl>#branch_style80</styleUrl>
				<LineString>
					<tessellate>1</tessellate>
					<altitudeMode>relativeToGround</altitudeMode>
					<coordinates>
						-115.7987402700551,37.75108733169275,2123976.6297599 -114.6018435146611,37.90169792709274,1983129.373144522 
					</coordinates>
				</LineString>
			</Placemark>
			<Placemark>
				<TimeSpan>
					<begin>1990-12-06</begin>
				</TimeSpan>
				<styleUrl>#branch_style80</styleUrl>
				<LineString>
					<tessellate>1</tessellate>
					<altitudeMode>relativeToGround</altitudeMode>
					<coordinates>
						-114.6018435146611,37.90169792709274,1983129.373144522 -113.4073585433544,38.05278098529243,1838526.189686069 
					</coordinates>
				</LineString>
			</Placemark>
			<Placemark>
				<TimeSpan>
					<begin>1991-01-14</begin>
				</TimeSpan>
				<styleUrl>#branch_style80</styleUrl>
				<LineString>
					<tessellate>1</tessellate>
					<altitudeMode>relativeToGround</altitudeMode>
					<coordinates>
						-113.4073585433544,38.05278098529243,1838526.189686069 -112.2153251710899,38.2043808657626,1690167.079384536 
					</coordinates>
				</LineString>
			</Placemark>
			<Placemark>
				<TimeSpan>
					<begin>1991-02-22</begin>
				</TimeSpan>
				<styleUrl>#branch_style80</styleUrl>
				<LineString>
					<tessellate>1</tessellate>
					<altitudeMode>relativeToGround</altitudeMode>
					<coordinates>
						-112.2153251710899,38.2043808657626,1690167.079384536 -111.0257862018789,38.35655074699105,1538052.04223993 
					</coordinates>
				</LineString>
			</Placemark>
			<Placemark>
				<TimeSpan>
					<begin>1991-04-02</begin>
				</TimeSpan>
				<styleUrl>#branch_style80</styleUrl>
				<LineString>
					<tessellate>1</tessellate>
					<altitudeMode>relativeToGround</altitudeMode>
					<coordinates>
						-111.0257862018789,38.35655074699105,1538052.04223993 -109.8387883107259,38.509355563991,1382181.078252245 
					</coordinates>
				</LineString>
			</Placemark>
			<Placemark>
				<TimeSpan>
					<begin>1991-05-11</begin>
				</TimeSpan>
				<styleUrl>#branch_style80</styleUrl>
				<LineString>
					<tessellate>1</tessellate>
					<altitudeMode>relativeToGround</altitudeMode>
					<coordinates>
						-109.8387883107259,38.509355563991,1382181.078252245 -108.6543833422646,38.66287641378901,1222554.18742148 
					</coordinates>
				</LineString>
			</Placemark>
			<Placemark>
				<TimeSpan>
					<begin>1991-06-19</begin>
				</TimeSpan>
				<styleUrl>#branch_style80</styleUrl>
				<LineString>
					<tessellate>1</tessellate>
					<altitudeMode>relativeToGround</altitudeMode>
					<coordinates>
						-108.6543833422646,38.66287641378901,1222554.18742148 -107.4726303141926,38.81721747699775,1059171.369747644 
					</coordinates>
				</LineString>
			</Placemark>
			<Placemark>
				<TimeSpan>
					<begin>1991-07-28</begin>
				</TimeSpan>
				<styleUrl>#branch_style80</styleUrl>
				<LineString>
					<tessellate>1</tessellate>
					<altitudeMode>relativeToGround</altitudeMode>
					<coordinates>
						-107.4726303141926,38.81721747699775,1059171.369747644 -106.2935986958331,38.97251755129932,892032.6252307295 
					</coordinates>
				</LineString>
			</Placemark>
			<Placemark>
				<TimeSpan>
					<begin>1991-09-05</begin>
				</TimeSpan>
				<styleUrl>#branch_style80</styleUrl>
				<LineString>
					<tessellate>1</tessellate>
					<altitudeMode>relativeToGround</altitudeMode>
					<coordinates>
						-106.2935986958331,38.97251755129932,892032.6252307295 -105.1173742040644,39.1289708067298,721137.9538707361 
					</coordinates>
				</LineString>
			</Placemark>
			<Placemark>
				<TimeSpan>
					<begin>1991-10-14</begin>
				</TimeSpan>
				<styleUrl>#branch_style80</styleUrl>
				<LineString>
					<tessellate>1</tessellate>
					<altitudeMode>relativeToGround</altitudeMode>
					<coordinates>
						-105.1173742040644,39.1289708067298,721137.9538707361 -103.9440701922116,39.28686828492159,546487.3556676693 
					</coordinates>
				</LineString>
			</Placemark>
			<Placemark>
				<TimeSpan>
					<begin>1991-11-22</begin>
				</TimeSpan>
				<styleUrl>#branch_style80</styleUrl>
				<LineString>
					<tessellate>1</tessellate>
					<altitudeMode>relativeToGround</altitudeMode>
					<coordinates>
						-103.9440701922116,39.28686828492159,546487.3556676693 -102.7738537728362,39.44669470013451,368080.8306215219 
					</coordinates>
				</LineString>
			</Placemark>
			<Placemark>
				<TimeSpan>
					<begin>1991-12-31</begin>
				</TimeSpan>
				<styleUrl>#branch_style80</styleUrl>
				<LineString>
					<tessellate>1</tessellate>
					<altitudeMode>relativeToGround</altitudeMode>
					<coordinates>
						-102.7738537728362,39.44669470013451,368080.8306215219 -101.6070229147131,39.60941873416297,185918.3787322976 
					</coordinates>
				</LineString>
			</Placemark>
			<Placemark>
				<TimeSpan>
					<begin>1992-02-09</begin>
				</TimeSpan>
				<styleUrl>#branch_style80</styleUrl>
				<LineString>
					<tessellate>1</tessellate>
					<altitudeMode>relativeToGround</altitudeMode>
					<coordinates>
						-101.6070229147131,39.60941873416297,185918.3787322976 -100.4458847045898,39.78372955322266,3.725290298461914e-09 
					</coordinates>
				</LineString>
			</Placemark>
		</Folder>
		<Folder>
			<name>ICELAND:TUNISIA</name>
			<Placemark>
				<TimeSpan>
					<begin>2006-08-30</begin>
				</TimeSpan>
				<styleUrl>#branch_style9</styleUrl>
				<LineString>
					<tessellate>1</tessellate>
					<altitudeMode>relativeToGround</altitudeMode>
					<coordinates>
						-19.02083587646484,64.96305084228516,0 -18.87039317813101,64.65128749219076,62406.66654957851 
					</coordinates>
				</LineString>
			</Placemark>
			<Placemark>
				<TimeSpan>
					<begin>2006-09-24</begin>
				</TimeSpan>
				<styleUrl>#branch_style9</styleUrl>
				<LineString>
					<tessellate>1</tessellate>
					<altitudeMode>relativeToGround</altitudeMode>
					<coordinates>
						-18.87039317813101,64.65128749219076,62406.66654957851 -18.71716719580968,64.33952719643958,123552.5923607817 
					</coordinates>
				</LineString>
			</Placemark>
			<Placemark>
				<TimeSpan>
					<begin>2006-10-19</begin>
				</TimeSpan>
				<styleUrl>#branch_style9</styleUrl>
				<LineString>
					<tessellate>1</tessellate>
					<altitudeMode>relativeToGround</altitudeMode>
					<coordinates>
						-18.71716719580968,64.33952719643958,123552.5923607817 -18.56114779319049,64.02777005121723,183437.7774336095 
					</coordinates>
				</LineString>
			</Placemark>
			<Placemark>
				<TimeSpan>
					<begin>2006-11-12</begin>
				</TimeSpan>
				<styleUrl>#branch_style9</styleUrl>
				<LineString>
					<tessellate>1</tessellate>
					<altitudeMode>relativeToGround</altitudeMode>
					<coordinates>
						-18.56114779319049,64.02777005121723,183437.7774336095 -18.40232537128247,63.71601615571856,242062.221768062 
					</coordinates>
				</LineString>
			</Placemark>
			<Placemark>
				<TimeSpan>
					<begin>2006-12-07</begin>
				</TimeSpan>
				<styleUrl>#branch_style9</styleUrl>
				<LineString>
					<tessellate>1</tessellate>
					<altitudeMode>relativeToGround</altitudeMode>
					<coordinates>
						-18.40232537128247,63.71601615571856,242062.221768062 -18.2406908709165,63.40426561217392,299425.9253641393 
					</coordinates>
				</LineString>
			</Placemark>
			<Placemark>
				<TimeSpan>
					<begin>2007</begin>
				</TimeSpan>
				<styleUrl>#branch_style9</styleUrl>
				<LineString>
					<tessellate>1</tessellate>
					<altitudeMode>relativeToGround</altitudeMode>
					<coordinates>
						-18.2406908709165,63.40426561217392,299425.9253641393 -18.07623577503155,63.09251852587803,355528.8882218411 
					</coordinates>
				</LineString>
			</Placemark>
			<Placemark>
				<TimeSpan>
					<begin>2007-01-25</begin>
				</TimeSpan>
				<styleUrl>#branch_style9</styleUrl>
				<LineString>
					<tessellate>1</tessellate>
					<altitudeMode>relativeToGround</altitudeMode>
					<coordinates>
						-18.07623577503155,63.09251852587803,355528.8882218411 -17.90895211074435,62.78077500522078,410371.1103411677 
					</coordinates>
				</LineString>
			</Placemark>
			<Placemark>
				<TimeSpan>
					<begin>2007-02-19</begin>
				</TimeSpan>
				<styleUrl>#branch_style9</styleUrl>
				<LineString>
					<tessellate>1</tessellate>
					<altitudeMode>relativeToGround</altitudeMode>
					<coordinates>
						-17.90895211074435,62.78077500522078,410371.1103411677 -17.73883245120059,62.46903516172053,463952.5917221188 
					</coordinates>
				</LineString>
			</Placemark>
			<Placemark>
				<TimeSpan>
					<begin>2007-03-16</begin>
				</TimeSpan>
				<styleUrl>#branch_style9</styleUrl>
				<LineString>
					<tessellate>1</tessellate>
					<altitudeMode>relativeToGround</altitudeMode>
					<coordinates>
						-17.73883245120059,62.46903516172053,463952.5917221188 -17.56586991720643,62.15729911005996,516273.3323646947 
					</coordinates>
				</LineString>
			</Placemark>
			<Placemark>
				<TimeSpan>
					<begin>2007-04-10</begin>
				</TimeSpan>
				<styleUrl>#branch_style9</styleUrl>
				<LineString>
					<tessellate>1</tessellate>
					<altitudeMode>relativeToGround</altitudeMode>
					<coordinates>
						-17.56586991720643,62.15729911005996,516273.3323646947 -17.39005817864057,61.84556696812398,567333.3322688953 
					</coordinates>
				</LineString>
			</Placemark>
			<Placemark>
				<TimeSpan>
					<begin>2007-05-04</begin>
				</TimeSpan>
				<styleUrl>#branch_style9</styleUrl>
				<LineString>
					<tessellate>1</tessellate>
					<altitudeMode>relativeToGround</altitudeMode>
					<coordinates>
						-17.39005817864057,61.84556696812398,567333.3322688953 -17.21139145564527,61.53383885704054,617132.5914347207 
					</coordinates>
				</LineString>
			</Placemark>
			<Placemark>
				<TimeSpan>
					<begin>2007-05-29</begin>
				</TimeSpan>
				<styleUrl>#branch_style9</styleUrl>
				<LineString>
					<tessellate>1</tessellate>
					<altitudeMode>relativeToGround</altitudeMode>
					<coordinates>
						-17.21139145564527,61.53383885704054,617132.5914347207 -17.02986451959646,61.22211490122386,665671.1098621706 
					</coordinates>
				</LineString>
			</Placemark>
			<Placemark>
				<TimeSpan>
					<begin>2007-06-23</begin>
				</TimeSpan>
				<styleUrl>#branch_style9</styleUrl>
				<LineString>
					<tessellate>1</tessellate>
					<altitudeMode>relativeToGround</altitudeMode>
					<coordinates>
						-17.02986451959646,61.22211490122386,665671.1098621706 -16.84547269385294,60.91039522842039,712948.8875512452 
					</coordinates>
				</LineString>
			</Placemark>
			<Placemark>
				<TimeSpan>
					<begin>2007-07-17</begin>
				</TimeSpan>
				<styleUrl>#branch_style9</styleUrl>
				<LineString>
					<tessellate>1</tessellate>
					<altitudeMode>relativeToGround</altitudeMode>
					<coordinates>
						-16.84547269385294,60.91039522842039,712948.8875512452 -16.65821185428483,60.59867996975764,758965.9245019446 
					</coordinates>
				</LineString>
			</Placemark>
			<Placemark>
				<TimeSpan>
					<begin>2007-08-11</begin>
				</TimeSpan>
				<styleUrl>#branch_style9</styleUrl>
				<LineString>
					<tessellate>1</tessellate>
					<altitudeMode>relativeToGround</altitudeMode>
					<coordinates>
						-16.65821185428483,60.59867996975764,758965.9245019446 -16.4680784295805,60.2869692597958,803722.2207142685 
					</coordinates>
				</LineString>
			</Placemark>
			<Placemark>
				<TimeSpan>
					<begin>2007-09-05</begin>
				</TimeSpan>
				<styleUrl>#branch_style9</styleUrl>
				<LineString>
					<tessellate>1</tessellate>
					<altitudeMode>relativeToGround</altitudeMode>
					<coordinates>
						-16.4680784295805,60.2869692597958,803722.2207142685 -16.27506940133442,59.97526323658269,847217.7761882172 
					</coordinates>
				</LineString>
			</Placemark>
			<Placemark>
				<TimeSpan>
					<begin>2007-09-30</begin>
				</TimeSpan>
				<styleUrl>#branch_style9</styleUrl>
				<LineString>
					<tessellate>1</tessellate>
					<altitudeMode>relativeToGround</altitudeMode>
					<coordinates>
						-16.27506940133442,59.97526323658269,847217.7761882172 -16.07918230391405,59.66356204171169,889452.5909237904 
					</coordinates>
				</LineString>
			</Placemark>
			<Placemark>
				<TimeSpan>
					<begin>2007-10-24</begin>
				</TimeSpan>
				<styleUrl>#branch_style9</styleUrl>
				<LineString>
					<tessellate>1</tessellate>
					<altitudeMode>relativeToGround</altitudeMode>
					<coordinates>
						-16.07918230391405,59.66356204171169,889452.5909237904 -15.88041522410918,59.3518658203832,930426.6649209884 
					</coordinates>
				</LineString>
			</Placemark>
			<Placemark>
				<TimeSpan>
					<begin>2007-11-18</begin>
				</TimeSpan>
				<styleUrl>#branch_style9</styleUrl>
				<LineString>
					<tessellate>1</tessellate>
					<altitudeMode>relativeToGround</altitudeMode>
					<coordinates>
						-15.88041522410918,59.3518658203832,930426.6649209884 -15.67876680056261,59.04017472146965,970139.9981798111 
					</coordinates>
				</LineString>
			</Placemark>
			<Placemark>
				<TimeSpan>
					<begin>2007-12-13</begin>
				</TimeSpan>
				<styleUrl>#branch_style9</styleUrl>
				<LineString>
					<tessellate>1</tessellate>
					<altitudeMode>relativeToGround</altitudeMode>
					<coordinates>
						-15.67876680056261,59.04017472146965,970139.9981798111 -15.47423622298432,58.72848889758428,1008592.590700259 
					</coordinates>
				</LineString>
			</Placemark>
			<Placemark>
				<TimeSpan>
					<begin>2008-01-06</begin>
				</TimeSpan>
				<styleUrl>#branch_style9</styleUrl>
				<LineString>
					<tessellate>1</tessellate>
					<altitudeMode>relativeToGround</altitudeMode>
					<coordinates>
						-15.47423622298432,58.72848889758428,1008592.590700259 -15.2668232311506,58.41680850515392,1045784.44248233 
					</coordinates>
				</LineString>
			</Placemark>
			<Placemark>
				<TimeSpan>
					<begin>2008-01-31</begin>
				</TimeSpan>
				<styleUrl>#branch_style9</styleUrl>
				<LineString>
					<tessellate>1</tessellate>
					<altitudeMode>relativeToGround</altitudeMode>
					<coordinates>
						-15.2668232311506,58.41680850515392,1045784.44248233 -15.05652811368859,58.105133704496,1081715.553526027 
					</coordinates>
				</LineString>
			</Placemark>
			<Placemark>
				<TimeSpan>
					<begin>2008-02-25</begin>
				</TimeSpan>
				<styleUrl>#branch_style9</styleUrl>
				<LineString>
					<tessellate>1</tessellate>
					<altitudeMode>relativeToGround</altitudeMode>
					<coordinates>
						-15.05652811368859,58.105133704496,1081715.553526027 -14.84335170664906,57.7934646599001,1116385.923831349 
					</coordinates>
				</LineString>
			</Placemark>
			<Placemark>
				<TimeSpan>
					<begin>2008-03-21</begin>
				</TimeSpan>
				<styleUrl>#branch_style9</styleUrl>
				<LineString>
					<tessellate>1</tessellate>
					<altitudeMode>relativeToGround</altitudeMode>
					<coordinates>
						-14.84335170664906,57.7934646599001,1116385.923831349 -14.62729539186792,57.48180153971422,1149795.553398295 
					</coordinates>
				</LineString>
			</Placemark>
			<Placemark>
				<TimeSpan>
					<begin>2008-04-14</begin>
				</TimeSpan>
				<styleUrl>#branch_style9</styleUrl>
				<LineString>
					<tessellate>1</tessellate>
					<altitudeMode>relativeToGround</altitudeMode>
					<coordinates>
						-14.62729539186792,57.48180153971422,1149795.553398295 -14.40836109511943,57.17014451643622,1181944.442226865 
					</coordinates>
				</LineString>
			</Placemark>
			<Placemark>
				<TimeSpan>
					<begin>2008-05-09</begin>
				</TimeSpan>
				<styleUrl>#branch_style9</styleUrl>
				<LineString>
					<tessellate>1</tessellate>
					<altitudeMode>relativeToGround</altitudeMode>
					<coordinates>
						-14.40836109511943,57.17014451643622,1181944.442226865 -14.18655128406191,56.85849376681065,1212832.590317061 
					</coordinates>
				</LineString>
			</Placemark>
			<Placemark>
				<TimeSpan>
					<begin>2008-06-03</begin>
				</TimeSpan>
				<styleUrl>#branch_style9</styleUrl>
				<LineString>
					<tessellate>1</tessellate>
					<altitudeMode>relativeToGround</altitudeMode>
					<coordinates>
						-14.18655128406191,56.85849376681065,1212832.590317061 -13.96186896597935,56.54684947193135,1242459.997668881 
					</coordinates>
				</LineString>
			</Placemark>
			<Placemark>
				<TimeSpan>
					<begin>2008-06-27</begin>
				</TimeSpan>
				<styleUrl>#branch_style9</styleUrl>
				<LineString>
					<tessellate>1</tessellate>
					<altitudeMode>relativeToGround</altitudeMode>
					<coordinates>
						-13.96186896597935,56.54684947193135,1242459.997668881 -13.73431768531931,56.23521181735032,1270826.664282326 
					</coordinates>
				</LineString>
			</Placemark>
			<Placemark>
				<TimeSpan>
					<begin>2008-07-22</begin>
				</TimeSpan>
				<styleUrl>#branch_style9</styleUrl>
				<LineString>
					<tessellate>1</tessellate>
					<altitudeMode>relativeToGround</altitudeMode>
					<coordinates>
						-13.73431768531931,56.23521181735032,1270826.664282326 -13.50390152103135,55.92358099319326,1297932.590157395 
					</coordinates>
				</LineString>
			</Placemark>
			<Placemark>
				<TimeSpan>
					<begin>2008-08-16</begin>
				</TimeSpan>
				<styleUrl>#branch_style9</styleUrl>
				<LineString>
					<tessellate>1</tessellate>
					<altitudeMode>relativeToGround</altitudeMode>
					<coordinates>
						-13.50390152103135,55.92358099319326,1297932.590157395 -13.27062508370634,55.61195719428198,1323777.775294089 
					</coordinates>
				</LineString>
			</Placemark>
			<Placemark>
				<TimeSpan>
					<begin>2008-09-10</begin>
				</TimeSpan>
				<styleUrl>#branch_style9</styleUrl>
				<LineString>
					<tessellate>1</tessellate>
					<altitudeMode>relativeToGround</altitudeMode>
					<coordinates>
						-13.27062508370634,55.61195719428198,1323777.775294089 -13.03449351252077,55.30034062026485,1348362.219692408 
					</coordinates>
				</LineString>
			</Placemark>
			<Placemark>
				<TimeSpan>
					<begin>2008-10-04</begin>
				</TimeSpan>
				<styleUrl>#branch_style9</styleUrl>
				<LineString>
					<tessellate>1</tessellate>
					<altitudeMode>relativeToGround</altitudeMode>
					<coordinates>
						-13.03449351252077,55.30034062026485,1348362.219692408 -12.79551247198738,54.98873147575497,1371685.923352351 
					</coordinates>
				</LineString>
			</Placemark>
			<Placemark>
				<TimeSpan>
					<begin>2008-10-29</begin>
				</TimeSpan>
				<styleUrl>#branch_style9</styleUrl>
				<LineString>
					<tessellate>1</tessellate>
					<altitudeMode>relativeToGround</altitudeMode>
					<coordinates>
						-12.79551247198738,54.98873147575497,1371685.923352351 -12.55368814851471,54.67712997047759,1393748.88627392 
					</coordinates>
				</LineString>
			</Placemark>
			<Placemark>
				<TimeSpan>
					<begin>2008-11-23</begin>
				</TimeSpan>
				<styleUrl>#branch_style9</styleUrl>
				<LineString>
					<tessellate>1</tessellate>
					<altitudeMode>relativeToGround</altitudeMode>
					<coordinates>
						-12.55368814851471,54.67712997047759,1393748.88627392 -12.30902724677872,54.36553631942667,1414551.108457112 
					</coordinates>
				</LineString>
			</Placemark>
			<Placemark>
				<TimeSpan>
					<begin>2008-12-17</begin>
				</TimeSpan>
				<styleUrl>#branch_style9</styleUrl>
				<LineString>
					<tessellate>1</tessellate>
					<altitudeMode>relativeToGround</altitudeMode>
					<coordinates>
						-12.30902724677872,54.36553631942667,1414551.108457112 -12.06153698590837,54.05395074303183,1434092.58990193 
					</coordinates>
				</LineString>
			</Placemark>
			<Placemark>
				<TimeSpan>
					<begin>2009-01-11</begin>
				</TimeSpan>
				<styleUrl>#branch_style9</styleUrl>
				<LineString>
					<tessellate>1</tessellate>
					<altitudeMode>relativeToGround</altitudeMode>
					<coordinates>
						-12.06153698590837,54.05395074303183,1434092.58990193 -11.81122509548795,53.74237346733624,1452373.330608372 
					</coordinates>
				</LineString>
			</Placemark>
			<Placemark>
				<TimeSpan>
					<begin>2009-02-05</begin>
				</TimeSpan>
				<styleUrl>#branch_style9</styleUrl>
				<LineString>
					<tessellate>1</tessellate>
					<altitudeMode>relativeToGround</altitudeMode>
					<coordinates>
						-11.81122509548795,53.74237346733624,1452373.330608372 -11.55809981137897,53.4308047241865,1469393.330576439 
					</coordinates>
				</LineString>
			</Placemark>
			<Placemark>
				<TimeSpan>
					<begin>2009-03</begin>
				</TimeSpan>
				<styleUrl>#branch_style9</styleUrl>
				<LineString>
					<tessellate>1</tessellate>
					<altitudeMode>relativeToGround</altitudeMode>
					<coordinates>
						-11.55809981137897,53.4308047241865,1469393.330576439 -11.3021698713637,53.11924475143523,1485152.589806131 
					</coordinates>
				</LineString>
			</Placemark>
			<Placemark>
				<TimeSpan>
					<begin>2009-03-26</begin>
				</TimeSpan>
				<styleUrl>#branch_style9</styleUrl>
				<LineString>
					<tessellate>1</tessellate>
					<altitudeMode>relativeToGround</altitudeMode>
					<coordinates>
						-11.3021698713637,53.11924475143523,1485152.589806131 -11.04344451061307,52.80769379315769,1499651.108297447 
					</coordinates>
				</LineString>
			</Placemark>
			<Placemark>
				<TimeSpan>
					<begin>2009-04-20</begin>
				</TimeSpan>
				<styleUrl>#branch_style9</styleUrl>
				<LineString>
					<tessellate>1</tessellate>
					<altitudeMode>relativeToGround</altitudeMode>
					<coordinates>
						-11.04344451061307,52.80769379315769,1499651.108297447 -10.78193345698151,52.49615209988343,1512888.886050388 
					</coordinates>
				</LineString>
			</Placemark>
			<Placemark>
				<TimeSpan>
					<begin>2009-05-15</begin>
				</TimeSpan>
				<styleUrl>#branch_style9</styleUrl>
				<LineString>
					<tessellate>1</tessellate>
					<altitudeMode>relativeToGround</altitudeMode>
					<coordinates>
						-10.78193345698151,52.49615209988343,1512888.886050388 -10.51764692613107,52.18461992884435,1524865.923064953 
					</coordinates>
				</LineString>
			</Placemark>
			<Placemark>
				<TimeSpan>
					<begin>2009-06-08</begin>
				</TimeSpan>
				<styleUrl>#branch_style9</styleUrl>
				<LineString>
					<tessellate>1</tessellate>
					<altitudeMode>relativeToGround</altitudeMode>
					<coordinates>
						-10.51764692613107,52.18461992884435,1524865.923064953 -10.25059561648662,51.87309754424039,1535582.219341144 
					</coordinates>
				</LineString>
			</Placemark>
			<Placemark>
				<TimeSpan>
					<begin>2009-07-03</begin>
				</TimeSpan>
				<styleUrl>#branch_style9</styleUrl>
				<LineString>
					<tessellate>1</tessellate>
					<altitudeMode>relativeToGround</altitudeMode>
					<coordinates>
						-10.25059561648662,51.87309754424039,1535582.219341144 -9.980790704025203,51.56158521752479,1545037.774878958 
					</coordinates>
				</LineString>
			</Placemark>
			<Placemark>
				<TimeSpan>
					<begin>2009-07-28</begin>
				</TimeSpan>
				<styleUrl>#branch_style9</styleUrl>
				<LineString>
					<tessellate>1</tessellate>
					<altitudeMode>relativeToGround</altitudeMode>
					<coordinates>
						-9.980790704025203,51.56158521752479,1545037.774878958 -9.708243836900886,51.25008322771011,1553232.589678398 
					</coordinates>
				</LineString>
			</Placemark>
			<Placemark>
				<TimeSpan>
					<begin>2009-08-21</begin>
				</TimeSpan>
				<styleUrl>#branch_style9</styleUrl>
				<LineString>
					<tessellate>1</tessellate>
					<altitudeMode>relativeToGround</altitudeMode>
					<coordinates>
						-9.708243836900886,51.25008322771011,1553232.589678398 -9.432967129907212,50.93859186169745,1560166.663739462 
					</coordinates>
				</LineString>
			</Placemark>
			<Placemark>
				<TimeSpan>
					<begin>2009-09-15</begin>
				</TimeSpan>
				<styleUrl>#branch_style9</styleUrl>
				<LineString>
					<tessellate>1</tessellate>
					<altitudeMode>relativeToGround</altitudeMode>
					<coordinates>
						-9.432967129907212,50.93859186169745,1560166.663739462 -9.154973158778668,50.62711141463051,1565839.997062151 
					</coordinates>
				</LineString>
			</Placemark>
			<Placemark>
				<TimeSpan>
					<begin>2009-10-10</begin>
				</TimeSpan>
				<styleUrl>#branch_style9</styleUrl>
				<LineString>
					<tessellate>1</tessellate>
					<altitudeMode>relativeToGround</altitudeMode>
					<coordinates>
						-9.154973158778668,50.62711141463051,1565839.997062151 -8.874274954333078,50.3156421902774,1570252.589646465 
					</coordinates>
				</LineString>
			</Placemark>
			<Placemark>
				<TimeSpan>
					<begin>2009-11-04</begin>
				</TimeSpan>
				<styleUrl>#branch_style9</styleUrl>
				<LineString>
					<tessellate>1</tessellate>
					<altitudeMode>relativeToGround</altitudeMode>
					<coordinates>
						-8.874274954333078,50.3156421902774,1570252.589646465 -8.590885996456015,50.00418450144208,1573404.441492403 
					</coordinates>
				</LineString>
			</Placemark>
			<Placemark>
				<TimeSpan>
					<begin>2009-11-28</begin>
				</TimeSpan>
				<styleUrl>#branch_style9</styleUrl>
				<LineString>
					<tessellate>1</tessellate>
					<altitudeMode>relativeToGround</altitudeMode>
					<coordinates>
						-8.590885996456015,50.00418450144208,1573404.441492403 -8.304820207927177,49.69273867040905,1575295.552599966 
					</coordinates>
				</LineString>
			</Placemark>
			<Placemark>
				<TimeSpan>
					<begin>2009-12-23</begin>
				</TimeSpan>
				<styleUrl>#branch_style9</styleUrl>
				<LineString>
					<tessellate>1</tessellate>
					<altitudeMode>relativeToGround</altitudeMode>
					<coordinates>
						-8.304820207927177,49.69273867040905,1575295.552599966 -8.016091948090628,49.38130502942418,1575925.922969154 
					</coordinates>
				</LineString>
			</Placemark>
			<Placemark>
				<TimeSpan>
					<begin>2010-01-17</begin>
				</TimeSpan>
				<styleUrl>#branch_style9</styleUrl>
				<LineString>
					<tessellate>1</tessellate>
					<altitudeMode>relativeToGround</altitudeMode>
					<coordinates>
						-8.016091948090628,49.38130502942418,1575925.922969154 -7.724716006367776,49.06988392121528,1575295.552599966 
					</coordinates>
				</LineString>
			</Placemark>
			<Placemark>
				<TimeSpan>
					<begin>2010-02-10</begin>
				</TimeSpan>
				<styleUrl>#branch_style9</styleUrl>
				<LineString>
					<tessellate>1</tessellate>
					<altitudeMode>relativeToGround</altitudeMode>
					<coordinates>
						-7.724716006367776,49.06988392121528,1575295.552599966 -7.430707595613332,48.7584756995569,1573404.441492403 
					</coordinates>
				</LineString>
			</Placemark>
			<Placemark>
				<TimeSpan>
					<begin>2010-03-07</begin>
				</TimeSpan>
				<styleUrl>#branch_style9</styleUrl>
				<LineString>
					<tessellate>1</tessellate>
					<altitudeMode>relativeToGround</altitudeMode>
					<coordinates>
						-7.430707595613332,48.7584756995569,1573404.441492403 -7.134082345312285,48.44708072988349,1570252.589646465 
					</coordinates>
				</LineString>
			</Placemark>
			<Placemark>
				<TimeSpan>
					<begin>2010-04</begin>
				</TimeSpan>
				<styleUrl>#branch_style9</styleUrl>
				<LineString>
					<tessellate>1</tessellate>
					<altitudeMode>relativeToGround</altitudeMode>
					<coordinates>
						-7.134082345312285,48.44708072988349,1570252.589646465 -6.834856294617881,48.13569938995639,1565839.997062151 
					</coordinates>
				</LineString>
			</Placemark>
			<Placemark>
				<TimeSpan>
					<begin>2010-04-26</begin>
				</TimeSpan>
				<styleUrl>#branch_style9</styleUrl>
				<LineString>
					<tessellate>1</tessellate>
					<altitudeMode>relativeToGround</altitudeMode>
					<coordinates>
						-6.834856294617881,48.13569938995639,1565839.997062151 -6.533045885225979,47.82433207059054,1560166.663739462 
					</coordinates>
				</LineString>
			</Placemark>
			<Placemark>
				<TimeSpan>
					<begin>2010-05-20</begin>
				</TimeSpan>
				<styleUrl>#branch_style9</styleUrl>
				<LineString>
					<tessellate>1</tessellate>
					<altitudeMode>relativeToGround</altitudeMode>
					<coordinates>
						-6.533045885225979,47.82433207059054,1560166.663739462 -6.228667954084083,47.51297917644754,1553232.589678398 
					</coordinates>
				</LineString>
			</Placemark>
			<Placemark>
				<TimeSpan>
					<begin>2010-06-14</begin>
				</TimeSpan>
				<styleUrl>#branch_style9</styleUrl>
				<LineString>
					<tessellate>1</tessellate>
					<altitudeMode>relativeToGround</altitudeMode>
					<coordinates>
						-6.228667954084083,47.51297917644754,1553232.589678398 -5.92173972592982,47.2016411269025,1545037.774878958 
					</coordinates>
				</LineString>
			</Placemark>
			<Placemark>
				<TimeSpan>
					<begin>2010-07-09</begin>
				</TimeSpan>
				<styleUrl>#branch_style9</styleUrl>
				<LineString>
					<tessellate>1</tessellate>
					<altitudeMode>relativeToGround</altitudeMode>
					<coordinates>
						-5.92173972592982,47.2016411269025,1545037.774878958 -5.612278805653642,46.89031835699356,1535582.219341144 
					</coordinates>
				</LineString>
			</Placemark>
			<Placemark>
				<TimeSpan>
					<begin>2010-08-02</begin>
				</TimeSpan>
				<styleUrl>#branch_style9</styleUrl>
				<LineString>
					<tessellate>1</tessellate>
					<altitudeMode>relativeToGround</altitudeMode>
					<coordinates>
						-5.612278805653642,46.89031835699356,1535582.219341144 -5.300303170478014,46.57901131846369,1524865.923064953 
					</coordinates>
				</LineString>
			</Placemark>
			<Placemark>
				<TimeSpan>
					<begin>2010-08-27</begin>
				</TimeSpan>
				<styleUrl>#branch_style9</styleUrl>
				<LineString>
					<tessellate>1</tessellate>
					<altitudeMode>relativeToGround</altitudeMode>
					<coordinates>
						-5.300303170478014,46.57901131846369,1524865.923064953 -4.985831161945268,46.26772048090622,1512888.886050388 
					</coordinates>
				</LineString>
			</Placemark>
			<Placemark>
				<TimeSpan>
					<begin>2010-09-21</begin>
				</TimeSpan>
				<styleUrl>#branch_style9</styleUrl>
				<LineString>
					<tessellate>1</tessellate>
					<altitudeMode>relativeToGround</altitudeMode>
					<coordinates>
						-4.985831161945268,46.26772048090622,1512888.886050388 -4.668881477702919,45.95644633302722,1499651.108297447 
					</coordinates>
				</LineString>
			</Placemark>
			<Placemark>
				<TimeSpan>
					<begin>2010-10-16</begin>
				</TimeSpan>
				<styleUrl>#branch_style9</styleUrl>
				<LineString>
					<tessellate>1</tessellate>
					<altitudeMode>relativeToGround</altitudeMode>
					<coordinates>
						-4.668881477702919,45.95644633302722,1499651.108297447 -4.349473163073005,45.64518938403926,1485152.589806131 
					</coordinates>
				</LineString>
			</Placemark>
			<Placemark>
				<TimeSpan>
					<begin>2010-11-09</begin>
				</TimeSpan>
				<styleUrl>#branch_style9</styleUrl>
				<LineString>
					<tessellate>1</tessellate>
					<altitudeMode>relativeToGround</altitudeMode>
					<coordinates>
						-4.349473163073005,45.64518938403926,1485152.589806131 -4.027625602391308,45.33395016520466,1469393.330576439 
					</coordinates>
				</LineString>
			</Placemark>
			<Placemark>
				<TimeSpan>
					<begin>2010-12-04</begin>
				</TimeSpan>
				<styleUrl>#branch_style9</styleUrl>
				<LineString>
					<tessellate>1</tessellate>
					<altitudeMode>relativeToGround</altitudeMode>
					<coordinates>
						-4.027625602391308,45.33395016520466,1469393.330576439 -3.703358510095497,45.02272923154761,1452373.330608372 
					</coordinates>
				</LineString>
			</Placemark>
			<Placemark>
				<TimeSpan>
					<begin>2010-12-29</begin>
				</TimeSpan>
				<styleUrl>#branch_style9</styleUrl>
				<LineString>
					<tessellate>1</tessellate>
					<altitudeMode>relativeToGround</altitudeMode>
					<coordinates>
						-3.703358510095497,45.02272923154761,1452373.330608372 -3.376691921541102,44.71152716375943,1434092.58990193 
					</coordinates>
				</LineString>
			</Placemark>
			<Placemark>
				<TimeSpan>
					<begin>2011-01-22</begin>
				</TimeSpan>
				<styleUrl>#branch_style9</styleUrl>
				<LineString>
					<tessellate>1</tessellate>
					<altitudeMode>relativeToGround</altitudeMode>
					<coordinates>
						-3.376691921541102,44.71152716375943,1434092.58990193 -3.047646183516955,44.40034457032404,1414551.108457112 
					</coordinates>
				</LineString>
			</Placemark>
			<Placemark>
				<TimeSpan>
					<begin>2011-02-16</begin>
				</TimeSpan>
				<styleUrl>#branch_style9</styleUrl>
				<LineString>
					<tessellate>1</tessellate>
					<altitudeMode>relativeToGround</altitudeMode>
					<coordinates>
						-3.047646183516955,44.40034457032404,1414551.108457112 -2.716241944427602,44.08918208989634,1393748.88627392 
					</coordinates>
				</LineString>
			</Placemark>
			<Placemark>
				<TimeSpan>
					<begin>2011-03-13</begin>
				</TimeSpan>
				<styleUrl>#branch_style9</styleUrl>
				<LineString>
					<tessellate>1</tessellate>
					<altitudeMode>relativeToGround</altitudeMode>
					<coordinates>
						-2.716241944427602,44.08918208989634,1393748.88627392 -2.382500144102197,43.77804039397194,1371685.923352351 
					</coordinates>
				</LineString>
			</Placemark>
			<Placemark>
				<TimeSpan>
					<begin>2011-04-06</begin>
				</TimeSpan>
				<styleUrl>#branch_style9</styleUrl>
				<LineString>
					<tessellate>1</tessellate>
					<altitudeMode>relativeToGround</altitudeMode>
					<coordinates>
						-2.382500144102197,43.77804039397194,1371685.923352351 -2.046442003183152,43.4669201898936,1348362.219692408 
					</coordinates>
				</LineString>
			</Placemark>
			<Placemark>
				<TimeSpan>
					<begin>2011-05</begin>
				</TimeSpan>
				<styleUrl>#branch_style9</styleUrl>
				<LineString>
					<tessellate>1</tessellate>
					<altitudeMode>relativeToGround</altitudeMode>
					<coordinates>
						-2.046442003183152,43.4669201898936,1348362.219692408 -1.708089012035317,43.15582222424887,1323777.775294089 
					</coordinates>
				</LineString>
			</Placemark>
			<Placemark>
				<TimeSpan>
					<begin>2011-05-26</begin>
				</TimeSpan>
				<styleUrl>#branch_style9</styleUrl>
				<LineString>
					<tessellate>1</tessellate>
					<altitudeMode>relativeToGround</altitudeMode>
					<coordinates>
						-1.708089012035317,43.15582222424887,1323777.775294089 -1.367462919106266,42.84474728672424,1297932.590157395 
					</coordinates>
				</LineString>
			</Placemark>
			<Placemark>
				<TimeSpan>
					<begin>2011-06-20</begin>
				</TimeSpan>
				<styleUrl>#branch_style9</styleUrl>
				<LineString>
					<tessellate>1</tessellate>
					<altitudeMode>relativeToGround</altitudeMode>
					<coordinates>
						-1.367462919106266,42.84474728672424,1297932.590157395 -1.024585718650987,42.53369621449454,1270826.664282325 
					</coordinates>
				</LineString>
			</Placemark>
			<Placemark>
				<TimeSpan>
					<begin>2011-07-14</begin>
				</TimeSpan>
				<styleUrl>#branch_style9</styleUrl>
				<LineString>
					<tessellate>1</tessellate>
					<altitudeMode>relativeToGround</altitudeMode>
					<coordinates>
						-1.024585718650987,42.53369621449454,1270826.664282325 -0.6794796377168461,42.22266989724323,1242459.997668881 
					</coordinates>
				</LineString>
			</Placemark>
			<Placemark>
				<TimeSpan>
					<begin>2011-08-08</begin>
				</TimeSpan>
				<styleUrl>#branch_style9</styleUrl>
				<LineString>
					<tessellate>1</tessellate>
					<altitudeMode>relativeToGround</altitudeMode>
					<coordinates>
						-0.6794796377168461,42.22266989724323,1242459.997668881 -0.3321671222587648,41.91166928293056,1212832.590317061 
					</coordinates>
				</LineString>
			</Placemark>
			<Placemark>
				<TimeSpan>
					<begin>2011-09-02</begin>
				</TimeSpan>
				<styleUrl>#branch_style9</styleUrl>
				<LineString>
					<tessellate>1</tessellate>
					<altitudeMode>relativeToGround</altitudeMode>
					<coordinates>
						-0.3321671222587648,41.91166928293056,1212832.590317061 0.01732917777417486,41.60069538445347,1181944.442226865 
					</coordinates>
				</LineString>
			</Placemark>
			<Placemark>
				<TimeSpan>
					<begin>2011-09-26</begin>
				</TimeSpan>
				<styleUrl>#branch_style9</styleUrl>
				<LineString>
					<tessellate>1</tessellate>
					<altitudeMode>relativeToGround</altitudeMode>
					<coordinates>
						0.01732917777417486,41.60069538445347,1181944.442226865 0.3689864245809852,41.28974928737598,1149795.553398295 
					</coordinates>
				</LineString>
			</Placemark>
			<Placemark>
				<TimeSpan>
					<begin>2011-10-21</begin>
				</TimeSpan>
				<styleUrl>#branch_style9</styleUrl>
				<LineString>
					<tessellate>1</tessellate>
					<altitudeMode>relativeToGround</altitudeMode>
					<coordinates>
						0.3689864245809852,41.28974928737598,1149795.553398295 0.7227816101285373,40.97883215895281,1116385.923831348 
					</coordinates>
				</LineString>
			</Placemark>
			<Placemark>
				<TimeSpan>
					<begin>2011-11-15</begin>
				</TimeSpan>
				<styleUrl>#branch_style9</styleUrl>
				<LineString>
					<tessellate>1</tessellate>
					<altitudeMode>relativeToGround</altitudeMode>
					<coordinates>
						0.7227816101285373,40.97883215895281,1116385.923831348 1.078691575565769,40.667945258728,1081715.553526027 
					</coordinates>
				</LineString>
			</Placemark>
			<Placemark>
				<TimeSpan>
					<begin>2011-12-10</begin>
				</TimeSpan>
				<styleUrl>#branch_style9</styleUrl>
				<LineString>
					<tessellate>1</tessellate>
					<altitudeMode>relativeToGround</altitudeMode>
					<coordinates>
						1.078691575565769,40.667945258728,1081715.553526027 1.436693032833949,40.35708995106656,1045784.442482331 
					</coordinates>
				</LineString>
			</Placemark>
			<Placemark>
				<TimeSpan>
					<begin>2012-01-03</begin>
				</TimeSpan>
				<styleUrl>#branch_style9</styleUrl>
				<LineString>
					<tessellate>1</tessellate>
					<altitudeMode>relativeToGround</altitudeMode>
					<coordinates>
						1.436693032833949,40.35708995106656,1045784.442482331 1.796762588993498,40.0462677200797,1008592.590700259 
					</coordinates>
				</LineString>
			</Placemark>
			<Placemark>
				<TimeSpan>
					<begin>2012-01-28</begin>
				</TimeSpan>
				<styleUrl>#branch_style9</styleUrl>
				<LineString>
					<tessellate>1</tessellate>
					<altitudeMode>relativeToGround</altitudeMode>
					<coordinates>
						1.796762588993498,40.0462677200797,1008592.590700259 2.15887677394142,39.73548018754266,970139.9981798106 
					</coordinates>
				</LineString>
			</Placemark>
			<Placemark>
				<TimeSpan>
					<begin>2012-02-22</begin>
				</TimeSpan>
				<styleUrl>#branch_style9</styleUrl>
				<LineString>
					<tessellate>1</tessellate>
					<altitudeMode>relativeToGround</altitudeMode>
					<coordinates>
						2.15887677394142,39.73548018754266,970139.9981798106 2.523012072410439,39.42472913459298,930426.6649209884 
					</coordinates>
				</LineString>
			</Placemark>
			<Placemark>
				<TimeSpan>
					<begin>2012-03-17</begin>
				</TimeSpan>
				<styleUrl>#branch_style9</styleUrl>
				<LineString>
					<tessellate>1</tessellate>
					<altitudeMode>relativeToGround</altitudeMode>
					<coordinates>
						2.523012072410439,39.42472913459298,930426.6649209884 2.889144961437354,39.11401652826024,889452.5909237898 
					</coordinates>
				</LineString>
			</Placemark>
			<Placemark>
				<TimeSpan>
					<begin>2012-04-11</begin>
				</TimeSpan>
				<styleUrl>#branch_style9</styleUrl>
				<LineString>
					<tessellate>1</tessellate>
					<altitudeMode>relativeToGround</altitudeMode>
					<coordinates>
						2.889144961437354,39.11401652826024,889452.5909237898 3.257251954907495,38.80334455424933,847217.7761882172 
					</coordinates>
				</LineString>
			</Placemark>
			<Placemark>
				<TimeSpan>
					<begin>2012-05-06</begin>
				</TimeSpan>
				<styleUrl>#branch_style9</styleUrl>
				<LineString>
					<tessellate>1</tessellate>
					<altitudeMode>relativeToGround</altitudeMode>
					<coordinates>
						3.257251954907495,38.80334455424933,847217.7761882172 3.627309657388235,38.49271565793281,803722.2207142683 
					</coordinates>
				</LineString>
			</Placemark>
			<Placemark>
				<TimeSpan>
					<begin>2012-05-31</begin>
				</TimeSpan>
				<styleUrl>#branch_style9</styleUrl>
				<LineString>
					<tessellate>1</tessellate>
					<altitudeMode>relativeToGround</altitudeMode>
					<coordinates>
						3.627309657388235,38.49271565793281,803722.2207142683 3.999294830348034,38.18213259629057,758965.9245019443 
					</coordinates>
				</LineString>
			</Placemark>
			<Placemark>
				<TimeSpan>
					<begin>2012-06-24</begin>
				</TimeSpan>
				<styleUrl>#branch_style9</styleUrl>
				<LineString>
					<tessellate>1</tessellate>
					<altitudeMode>relativeToGround</altitudeMode>
					<coordinates>
						3.999294830348034,38.18213259629057,758965.9245019443 4.373184475187951,37.87159850470947,712948.8875512443 
					</coordinates>
				</LineString>
			</Placemark>
			<Placemark>
				<TimeSpan>
					<begin>2012-07-19</begin>
				</TimeSpan>
				<styleUrl>#branch_style9</styleUrl>
				<LineString>
					<tessellate>1</tessellate>
					<altitudeMode>relativeToGround</altitudeMode>
					<coordinates>
						4.373184475187951,37.87159850470947,712948.8875512443 4.748955939554707,37.56111698436253,665671.1098621711 
					</coordinates>
				</LineString>
			</Placemark>
			<Placemark>
				<TimeSpan>
					<begin>2012-08-13</begin>
				</TimeSpan>
				<styleUrl>#branch_style9</styleUrl>
				<LineString>
					<tessellate>1</tessellate>
					<altitudeMode>relativeToGround</altitudeMode>
					<coordinates>
						4.748955939554707,37.56111698436253,665671.1098621711 5.126587056641864,37.25069221874811,617132.5914347209 
					</coordinates>
				</LineString>
			</Placemark>
			<Placemark>
				<TimeSpan>
					<begin>2012-09-06</begin>
				</TimeSpan>
				<styleUrl>#branch_style9</styleUrl>
				<LineString>
					<tessellate>1</tessellate>
					<altitudeMode>relativeToGround</altitudeMode>
					<coordinates>
						5.126587056641864,37.25069221874811,617132.5914347209 5.506056332479401,36.94032913265362,567333.3322688947 
					</coordinates>
				</LineString>
			</Placemark>
			<Placemark>
				<TimeSpan>
					<begin>2012-10</begin>
				</TimeSpan>
				<styleUrl>#branch_style9</styleUrl>
				<LineString>
					<tessellate>1</tessellate>
					<altitudeMode>relativeToGround</altitudeMode>
					<coordinates>
						5.506056332479401,36.94032913265362,567333.3322688947 5.887343205215488,36.63003361477094,516273.3323646942 
					</coordinates>
				</LineString>
			</Placemark>
			<Placemark>
				<TimeSpan>
					<begin>2012-10-26</begin>
				</TimeSpan>
				<styleUrl>#branch_style9</styleUrl>
				<LineString>
					<tessellate>1</tessellate>
					<altitudeMode>relativeToGround</altitudeMode>
					<coordinates>
						5.887343205215488,36.63003361477094,516273.3323646942 6.270428416396214,36.31981283935085,463952.5917221187 
					</coordinates>
				</LineString>
			</Placemark>
			<Placemark>
				<TimeSpan>
					<begin>2012-11-20</begin>
				</TimeSpan>
				<styleUrl>#branch_style9</styleUrl>
				<LineString>
					<tessellate>1</tessellate>
					<altitudeMode>relativeToGround</altitudeMode>
					<coordinates>
						6.270428416396214,36.31981283935085,463952.5917221187 6.655294564255194,36.00967574884027,410371.110341167 
					</coordinates>
				</LineString>
			</Placemark>
			<Placemark>
				<TimeSpan>
					<begin>2012-12-14</begin>
				</TimeSpan>
				<styleUrl>#branch_style9</styleUrl>
				<LineString>
					<tessellate>1</tessellate>
					<altitudeMode>relativeToGround</altitudeMode>
					<coordinates>
						6.655294564255194,36.00967574884027,410371.110341167 7.041926969038885,35.69963381257271,355528.8882218404 
					</coordinates>
				</LineString>
			</Placemark>
			<Placemark>
				<TimeSpan>
					<begin>2013-01-08</begin>
				</TimeSpan>
				<styleUrl>#branch_style9</styleUrl>
				<LineString>
					<tessellate>1</tessellate>
					<altitudeMode>relativeToGround</altitudeMode>
					<coordinates>
						7.041926969038885,35.69963381257271,355528.8882218404 7.43031511042473,35.38970229172098,299425.9253641395 
					</coordinates>
				</LineString>
			</Placemark>
			<Placemark>
				<TimeSpan>
					<begin>2013-02-02</begin>
				</TimeSpan>
				<styleUrl>#branch_style9</styleUrl>
				<LineString>
					<tessellate>1</tessellate>
					<altitudeMode>relativeToGround</altitudeMode>
					<coordinates>
						7.43031511042473,35.38970229172098,299425.9253641395 7.820455209169778,35.07990251713878,242062.2217680616 
					</coordinates>
				</LineString>
			</Placemark>
			<Placemark>
				<TimeSpan>
					<begin>2013-02-26</begin>
				</TimeSpan>
				<styleUrl>#branch_style9</styleUrl>
				<LineString>
					<tessellate>1</tessellate>
					<altitudeMode>relativeToGround</altitudeMode>
					<coordinates>
						7.820455209169778,35.07990251713878,242062.2217680616 8.212355383378995,34.77026644711264,183437.7774336087 
					</coordinates>
				</LineString>
			</Placemark>
			<Placemark>
				<TimeSpan>
					<begin>2013-03-23</begin>
				</TimeSpan>
				<styleUrl>#branch_style9</styleUrl>
				<LineString>
					<tessellate>1</tessellate>
					<altitudeMode>relativeToGround</altitudeMode>
					<coordinates>
						8.212355383378995,34.77026644711264,183437.7774336087 8.606047670707323,34.46084730760921,123552.5923607815 
					</coordinates>
				</LineString>
			</Placemark>
			<Placemark>
				<TimeSpan>
					<begin>2013-04-17</begin>
				</TimeSpan>
				<styleUrl>#branch_style9</styleUrl>
				<LineString>
					<tessellate>1</tessellate>
					<altitudeMode>relativeToGround</altitudeMode>
					<coordinates>
						8.606047670707323,34.46084730760921,123552.5923607815 9.001624082443294,34.15175153220138,62406.6665495783 
					</coordinates>
				</LineString>
			</Placemark>
			<Placemark>
				<TimeSpan>
					<begin>2013-05-12</begin>
				</TimeSpan>
				<styleUrl>#branch_style9</styleUrl>
				<LineString>
					<tessellate>1</tessellate>
					<altitudeMode>relativeToGround</altitudeMode>
					<coordinates>
						9.001624082443294,34.15175153220138,62406.6665495783 9.400137901306152,33.84394073486328,-9.313225746154785e-10 
					</coordinates>
				</LineString>
			</Placemark>
		</Folder>
		<Folder>
			<name>USA:ICELAND</name>
			<Placemark>
				<TimeSpan>
					<begin>1999-08-03</begin>
				</TimeSpan>
				<styleUrl>#branch_style10</styleUrl>
				<LineString>
					<tessellate>1</tessellate>
					<altitudeMode>relativeToGround</altitudeMode>
					<coordinates>
						-100.4458847045898,39.78372955322266,0 -99.56983046744047,40.03384601719948,94458.06666605451 
					</coordinates>
				</LineString>
			</Placemark>
			<Placemark>
				<TimeSpan>
					<begin>1999-08-29</begin>
				</TimeSpan>
				<styleUrl>#branch_style10</styleUrl>
				<LineString>
					<tessellate>1</tessellate>
					<altitudeMode>relativeToGround</altitudeMode>
					<coordinates>
						-99.56983046744047,40.03384601719948,94458.06666605451 -98.6933442961958,40.28397491110027,187007.8895610776 
					</coordinates>
				</LineString>
			</Placemark>
			<Placemark>
				<TimeSpan>
					<begin>1999-09-24</begin>
				</TimeSpan>
				<styleUrl>#branch_style10</styleUrl>
				<LineString>
					<tessellate>1</tessellate>
					<altitudeMode>relativeToGround</altitudeMode>
					<coordinates>
						-98.6933442961958,40.28397491110027,187007.8895610776 -97.81646223499136,40.53411658134518,277649.4686850693 
					</coordinates>
				</LineString>
			</Placemark>
			<Placemark>
				<TimeSpan>
					<begin>1999-10-20</begin>
				</TimeSpan>
				<styleUrl>#branch_style10</styleUrl>
				<LineString>
					<tessellate>1</tessellate>
					<altitudeMode>relativeToGround</altitudeMode>
					<coordinates>
						-97.81646223499136,40.53411658134518,277649.4686850693 -96.9392208577991,40.78427137859224,366382.8040380296 
					</coordinates>
				</LineString>
			</Placemark>
			<Placemark>
				<TimeSpan>
					<begin>1999-11-15</begin>
				</TimeSpan>
				<styleUrl>#branch_style10</styleUrl>
				<LineString>
					<tessellate>1</tessellate>
					<altitudeMode>relativeToGround</altitudeMode>
					<coordinates>
						-96.9392208577991,40.78427137859224,366382.8040380296 -96.061657274173,41.03443965782222,453207.8956199585 
					</coordinates>
				</LineString>
			</Placemark>
			<Placemark>
				<TimeSpan>
					<begin>1999-12-11</begin>
				</TimeSpan>
				<styleUrl>#branch_style10</styleUrl>
				<LineString>
					<tessellate>1</tessellate>
					<altitudeMode>relativeToGround</altitudeMode>
					<coordinates>
						-96.061657274173,41.03443965782222,453207.8956199585 -95.18380913500886,41.28462177842728,538124.743430856 
					</coordinates>
				</LineString>
			</Placemark>
			<Placemark>
				<TimeSpan>
					<begin>2000-01-05</begin>
				</TimeSpan>
				<styleUrl>#branch_style10</styleUrl>
				<LineString>
					<tessellate>1</tessellate>
					<altitudeMode>relativeToGround</altitudeMode>
					<coordinates>
						-95.18380913500886,41.28462177842728,538124.743430856 -94.30571463831527,41.53481810430306,621133.3474707222 
					</coordinates>
				</LineString>
			</Placemark>
			<Placemark>
				<TimeSpan>
					<begin>2000-01-31</begin>
				</TimeSpan>
				<styleUrl>#branch_style10</styleUrl>
				<LineString>
					<tessellate>1</tessellate>
					<altitudeMode>relativeToGround</altitudeMode>
					<coordinates>
						-94.30571463831527,41.53481810430306,621133.3474707222 -93.42741253499365,41.78502900394489,702233.7077395568 
					</coordinates>
				</LineString>
			</Placemark>
			<Placemark>
				<TimeSpan>
					<begin>2000-02-26</begin>
				</TimeSpan>
				<styleUrl>#branch_style10</styleUrl>
				<LineString>
					<tessellate>1</tessellate>
					<altitudeMode>relativeToGround</altitudeMode>
					<coordinates>
						-93.42741253499365,41.78502900394489,702233.7077395568 -92.54894213462443,42.03525485054788,781425.82423736 
					</coordinates>
				</LineString>
			</Placemark>
			<Placemark>
				<TimeSpan>
					<begin>2000-03-23</begin>
				</TimeSpan>
				<styleUrl>#branch_style10</styleUrl>
				<LineString>
					<tessellate>1</tessellate>
					<altitudeMode>relativeToGround</altitudeMode>
					<coordinates>
						-92.54894213462443,42.03525485054788,781425.82423736 -91.67034331125667,42.28549602211154,858709.6969641319 
					</coordinates>
				</LineString>
			</Placemark>
			<Placemark>
				<TimeSpan>
					<begin>2000-04-18</begin>
				</TimeSpan>
				<styleUrl>#branch_style10</styleUrl>
				<LineString>
					<tessellate>1</tessellate>
					<altitudeMode>relativeToGround</altitudeMode>
					<coordinates>
						-91.67034331125667,42.28549602211154,858709.6969641319 -90.79165650919872,42.53575290154897,934085.3259198725 
					</coordinates>
				</LineString>
			</Placemark>
			<Placemark>
				<TimeSpan>
					<begin>2000-05-14</begin>
				</TimeSpan>
				<styleUrl>#branch_style10</styleUrl>
				<LineString>
					<tessellate>1</tessellate>
					<altitudeMode>relativeToGround</altitudeMode>
					<coordinates>
						-90.79165650919872,42.53575290154897,934085.3259198725 -89.91292274880568,42.78602587680094,1007552.711104581 
					</coordinates>
				</LineString>
			</Placemark>
			<Placemark>
				<TimeSpan>
					<begin>2000-06-09</begin>
				</TimeSpan>
				<styleUrl>#branch_style10</styleUrl>
				<LineString>
					<tessellate>1</tessellate>
					<altitudeMode>relativeToGround</altitudeMode>
					<coordinates>
						-89.91292274880568,42.78602587680094,1007552.711104581 -89.03418363226214,43.03631534095517,1079111.852518259 
					</coordinates>
				</LineString>
			</Placemark>
			<Placemark>
				<TimeSpan>
					<begin>2000-07-04</begin>
				</TimeSpan>
				<styleUrl>#branch_style10</styleUrl>
				<LineString>
					<tessellate>1</tessellate>
					<altitudeMode>relativeToGround</altitudeMode>
					<coordinates>
						-89.03418363226214,43.03631534095517,1079111.852518259 -88.15548134935531,43.28662169237109,1148762.750160906 
					</coordinates>
				</LineString>
			</Placemark>
			<Placemark>
				<TimeSpan>
					<begin>2000-07-30</begin>
				</TimeSpan>
				<styleUrl>#branch_style10</styleUrl>
				<LineString>
					<tessellate>1</tessellate>
					<altitudeMode>relativeToGround</altitudeMode>
					<coordinates>
[truncated: 891,785 more chars]
