# Supplementary material for: Epidemiological and Phylogeographic Study of Equid Herpesviruses in Tunisia
Source: Pathogens. 2022 Sep 5;11(9):1016. doi: 10.3390/pathogens11091016 (PMC9504996; doi:10.3390/pathogens11091016)
Supplement: Supplementary file 1 [file pathogens-11-01016-s001.zip › Table S1.xlsx]

## Sheet: Tabelle1
Table S1: Data information of sampled horses
Sample type		Number	Healthy	respiratory signs	neurological signs	Abortion	Date of collection
Swabs	Nasal	277	43	229	5	-	2019-2021
	Vaginal	10	-	-	-	10	2004-2021
	Tracheal	1	-	1	-	-	2021
	Total	288	43	230	5	10
Organs	Liver	9	All organs were collected from aborted fetuses				2004-2021
	Lung	8
	Kidney	8
	Spleen	8
	Placenta	1
	Total	10
