# Supplementary material for: Epidemiological and Phylogeographic Study of Equid Herpesviruses in Tunisia
Source: Pathogens. 2022 Sep 5;11(9):1016. doi: 10.3390/pathogens11091016 (PMC9504996; doi:10.3390/pathogens11091016)
Supplement: Supplementary file 1 [file pathogens-11-01016-s001.zip › Table S2.xlsx]

## Sheet: Tabelle1
Table S2: data information of EHV2 and EHV5 Tunisian isolates
Accession_N°/ID	Gouvernorate	Year	Age (year)	Breed	Sex	EHV	Clinical Signs +/-
OL859490	Manouba	2021	4	Arabian Throughbred	Female	EHV2	+
OL859491	Zaghouan	2021	3	Arabian Throughbred	Female	EHV2	-
OL859492	Manouba	2021	3	Arabian Throughbred	Male	EHV2	+
OL859493	Manouba	2021	4	Arabian Throughbred	Male	EHV2	+
OL859494	Manouba	2021	2	Arabian Throughbred	Female	EHV2	+
OL859495	Manouba	2021	2	Arabian Throughbred	Female	EHV2	+
OL859496	Manouba	2021	2	Arabian Throughbred	Female	EHV2	+
OL859497	Nabeul	2021	2	English Throughbred	Female	EHV2	+
OL859498	Kasserine	2021	2	English Throughbred	Male	EHV2	+
OL859499	Manouba	2021	4	Arabian Throughbred	Female	EHV2	+
OL859500	Ariana	2021	2	Arabian Throughbred	Female	EHV2	+
OL859501	Manouba	2021	4	Arabian Throughbred	Female	EHV2	+
OL859502	Nabeul	2021	5	English Throughbred	Female	EHV2	+
OL859503	Siliana	2021	7	Arab-Barb	Male	EHV2	+
OL859504	Zaghouan	2021	2	Arabian Throughbred	Female	EHV2	+
OL859505	Manouba	2021	3	English Throughbred	Male	EHV2	+
OL859506	Ariana	2021	16	Arabian Throughbred	Female	EHV2	+
OL859507	Manouba	2021	3	Arabian Throughbred	Male	EHV2	+
OL859508	Nabeul	2021	2	Arabian Throughbred	Male	EHV5	+
OL859509	Nabeul	2021	2	Arabian Throughbred	Male	EHV5	+
OL859510	Manouba	2021	NA	English Throughbred	Male	EHV5	+
OL859511	Imported	2021	NA	English Throughbred	NA	EHV5	-
OL859512	Nabeul	2021	2	English Throughbred	Female	EHV5	+
OL859513	Kasserine	2021	2	English Throughbred	Male	EHV5	+
OL859514	Manouba	2021	4	Arabian Throughbred	Male	EHV5	+
OL859515	Manouba	2021	4	Arabian Throughbred	Male	EHV5	+
OL859516	Kebili	2021	4	Arab-Barb	Male	EHV5	+
OL859517	Ariana	2021	6	English Throughbred	Male	EHV5	-
OL859518	Nabeul	2021	5	English Throughbred	Female	EHV5	+
OL859519	Siliana	2021	7	Arab-Barb	Male	EHV5	+
OL859520	Manouba	2021	2	English Throughbred	Female	EHV5	+
OL859521	Manouba	2021	3	English Throughbred	Male	EHV5	+
OL859522	Imported	2021	NA	English Throughbred	NA	EHV5	-
OL859523	Manouba	2021	4	Arabian Throughbred	Male	EHV5	+
OL859524	Manouba	2021	7	Arabian Throughbred	Male	EHV5	+
OL859525	Manouba	2021	3	Arabian Throughbred	Female	EHV5	+
OL859526	Manouba	2021	5	Arabian Throughbred	Male	EHV5	+
OL859527	Manouba	2021	3	English Throughbred	Male	EHV5	+
OL859528	Manouba	2021	4	Arabian Throughbred	Male	EHV5	+
OL859529	Manouba	2021	3	Arabian Throughbred	Female	EHV5	+
OL859530	Tunis	2021	6	Arab-Barb	Male	EHV5	-
NA: Not Available
